# Supplementary material for: Application of transthoracic echocardiography in patients receiving intermediate- or high-risk noncardiac surgery
Source: PLoS One. 2019 Apr 25;14(4):e0215854. doi: 10.1371/journal.pone.0215854 (PMC6483349; doi:10.1371/journal.pone.0215854)
Supplement: S1 Dataset — (XLSX) [file pone.0215854.s001.xlsx]

## Sheet: Sheet1
Hospital	Age	Gender	Body Height	Body weight	OP risk	BMI	BMI<19	DM	HTN	CAD	DL	CHF	Old CVA	CKD	Modified Lee	Lee > 1	Cr > 2	Lee(surgery risk)	smoking	GS1/ortho3	Cr	CCr	CCr<60	Hb	LA diameter	IVSd	LVIDd	LVPWd	LVIDs	EDV	ESV	EF	LVM	LVMi	LAV	LAVi	E	E' septal	E/E' septal	E' lateral	E/E' lateral	E' mean	E/E' mean	E/E' mean14	E/E'mean 15	RV S'	TR Vmax	IVCi	IVCe
NCKUH	57	M	169	37.4	3	13.1	1	0	0	0	0	0	0	0	1	0	0	1	0	1	0.89	48.4	1	9.1	2	1.03	4.69	0.59	2.09	102	14.2	86.1	124	84.4	16	12	59	7.9	7.4	13.4	4.4	10.7	5.5	0	0	13.7	0		0.9
NCKUH	81	M	165	36	3	13.2	1	0	1	1	0	1	1	0	4	1	0	1	0	1	0.7	42.1	1	11.6	4.31	0.96	9.89	0.96	8.8	550.6	426.1	22.6	569.04	424.7	78	61	66	4	16.3	2.6	25	3.3	19.7	1	1	7.8	2	0.4	1.2
NCKUH	51	F	154.5	33	3	13.8	1	0	0	0	0	0	0	0	1	0	0	1	0	1	0.47	86.8	0	11.1	1.9	0.49	4.26	0.47	2.49	81.3	22.1	72.8	54.6	43.3	18	15	87	12.9	6.7	12.1	7.2	12.5	7	0	0	12.8	1.7	0.6	1.5
NCKUH	88	F	152	32.1	2	13.9	1	1	1	0	0	0	0	0	1	0	0	0	0	3	0.33	70.3	0	12.6	3.9	0.68	3.88	0.65	2.17	65.1	15.7	75.9	69.7	54.9	23	20	78	5.8	13.6	8.6	9.1	7.2	10.9	0	0	13.6	2.4	0.3	1.1
NCKUH	77	F	150	31.4	3	14	1	0	0	0	0	0	0	0	1	0	0	1	0	3	0.45	61.1	0	9.2	2.1	0.82	4.92	0.92	3.51	114	51.2	55.1	147	113	54	47	74	7.4	10	9.3	8	8.3	8.9	0	0	9.9	2.8	0.3	0.9
NCKUH	82	F	148	31	3	14.2	1	0	1	1	1	0	0	0	2	1	0	1	0	1	0.74	33.7	1	14.5	3.2	0.98	3.31	0.83	2.01	44.5	12.9	71	82.1	66.7	16	14	56	6.3	8.8	5.3	10.6	5.8	9.6	0	0	9.7	2.4	0.3	0.9
NCKUH	90	F	158	35.8	3	14.3	1	0	0	0	0	0	0	0	1	0	0	1	0	1	1.1	22.6	1	10.5	3.1	0.97	4.08	0.97	2.76	73.4	44.9	61.2	126	97.7	26	21	99	11.4	8.7	14.8	6.7	13.1	7.5	0	0	13	2.6	0.5	1.5
NCKUH	65	M	176	44.7	3	14.4	1	0	0	0	0	0	0	0	1	0	0	1	0	1	0.38	122.5	0	12.9	3.3	1.19	4.6	0.89	2.45	97.3	21.2	78.2	168	104	34	23	44	5.6	7.9	5.7	7.8	5.6	7.8	0	0	11.6	1.3	0.4	1.4
NCKUH	52	M	169	41.6	3	14.6	1	1	0	0	1	0	1	0	3	1	0	1	0	1	1.21	42	1	10.7	3.1	0.68	3.88	0.48	2.24	65.1	17	73.9	58.5	36.3	24	17	60	7.8	7.7	5.5	10.9	6.6	9	0	0	12.2	2	0.4	1.1
NCKUH	79	F	153	34.4	3	14.7	1	0	0	0	0	0	0	0	1	0	0	1	0	1	0.74	39.4	1	9.1	2.98	0.63	3.77	0.59	2.76	60.7	28.6	52.9	58.96	45.4	29	24	68	8.3	8.2	8.3	8.2	8.3	8.2	0	0	12.7	2		0
NCKUH	92	F	150	34	3	15.1	1	1	1	0	0	0	0	0	2	1	0	1	0	3	0.56	40.5	1	11	3.4	0.91	4.69	0.69	3.84	102	63.5	37.7	122		30	26	50	5.4	9.4	3.5	14.3	4.4	11.3	0	0	10.7	3	0.5	0.9
NCKUH	80	M	159.6	38.5	3	15.1	1	1	0	0	0	0	0	1	2	1	0	1	0	1	1.21	26.5	1	10.2	3.31	1.18	4.52	0.94	2.88	93.5	31.7	66.1	168.14	119.3	36	27	32	3.9	8.1	6.8	4.7	5.4	5.9	0	0	11.8	2.7	0.4	1.5
CM	63	M	158	38	3	15.2	1	1	1	0	0	0	0	0	2	1	0	1	1	1	0.72	56.44	1	13.1	3.7		4.02	0.96	2.26	70.8	17.3	75.6			43	33	70	6	11.6	7.8	9	6.9	10.2	0	0	11.8		1.4	0.5
NCKUH	97	F	152	35.3	2	15.3	1	1	1	0	0	0	0	0	1	0	0	0	0	3	0.64	32.9	1	11.2	3.1	0.87	3.63	0.76	1.69	55.5	8.3	85.1	81.9	71.2	23	18	87	3.8	23	4.3	20.4	4	21.6	1	1	14.2	2.9	0.4	1.6
NCKUH	52	F	155	36.8	3	15.3	1	0	0	0	0	0	0	0	1	0	0	1	0	1	0.83	54.2	1	12.3	3	0.51	4.05	0.56	2.48	72.1	21.9	69.6	57	40.1	16	12	67	14.1	4.8	14.4	4.5	14.5	4.6	0	0	14.4	2.1	0.7	1.1
NCKUH	67	F	147	33.2	3	15.4	1	1	0	1	0	1	0	0	4	1	0	1	0	1	0.62	54.3	1	9.4	4.12	0.99	5.94	0.81	5.3	176.1	135.6	23	211.7	168	46	40	144	6.3	22.9	7.5	19.2	6.9	20.9	1	1	9.5	3.1	0.3	0.6
CM	69	M	161	40	3	15.4	1	0	1	1	0	0	0	0	2	1	0	1	0	1	0.8	49.31	1	13	3.6		4.42	0.86	2.5	88.6	22.3	74.8			25	19	81	5.9	13.8	8.7	9.3	7.3	11.1	0	0	13.5		0	0
CM	59	M	163	41	3	15.4	1	1	0	0	0	0	0	1	2	1	0	1	0	1	1.81	25.48	1	11.2	3.5		5.83	0.8	3.05	169	36.4	78.5	170	124.8	26	19												0	0
NCKUH	17	M	165.5	42.4	3	15.5	1	0	0	0	0	0	0	0	1	0	0	1	0	3	0.58	124.9	0	13.5	3.11	0.68	4.98	0.55	2.89	117.1	32	72.6	97.44	68.1	37	26	110	13	8.4	19.4	5.6	16.2	6.8	0	0	10.6	1.1	0.6	1.8
NCKUH	56	M	174.6	47.5	3	15.6	1	0	0	0	0	0	0	0	1	0	0	1	0	1	0.73	75.9	0	12.4	3.38	0.92	4.62	0.77	2.73	98.4	27.8	71.7	127.58	75.5	25	16	77	7.3	10.6	12.5	6.2	9.9	7.8	0	0	16.8	2.3	0.2	1
NCKUH	25	M	166.5	43.3	3	15.6	1	0	0	0	0	0	0	0	1	0	0	1	0	1	0.91	76	0	14.7	2.92	0.59	4.25	0.59	2.42	80.9	20.6	74.6	69.27	46.5	12	9	94	13.8	6.8	12.1	7.7	12.9	7.2	0	0		1.5	0.7	1.3
NCKUH	62	M	162	41	3	15.6	1	0	0	0	0	0	0	0	1	0	0	1	0	1	0.76	58.4	1	10.2	3.03	0.79	4.62	0.79	2.78	98.2	29	70.4	117.55	74.9	28	20	77	9.1	8.4	12.7	6	10.9	7	0	0	11.2	2	0.5	1.2
NCKUH	68	M	174.5	47.6	3	15.6	1	0	0	0	0	0	0	0	1	0	0	1	0	1	0.43	110.7	0	9.2	3.13	0.84	4.77	0.79	2.83	105.8	30.3	71.3	129.07	79.7	41	27	75	11.2	6.7	15.3	4.9	13.3	5.7	0	0	14.1	2.6	1.3	1.7
NCKUH	49	F	160	40.1	3	15.7	1	0	0	0	0	0	0	0	1	0	0	1	0	1	0.54	93.9	0	12.8	3.36	0.85	3.91	0.72	2.3	66.5	18.1	72.8	88.3	58.9	27	20	80	9.2	8.7	14.3	5.6	11.8	6.8	0	0	13.5	1.8	0.5	1.3
NCKUH	85	F	155	37.8	2	15.7	1	0	1	0	0	0	0	1	1	0	0	1	0	1	0.83	34.8	1	10.9	3.2	0.86	4.76	0.66	3.21	105	41.3	60.7	117	92.1	14	11	47	5.6	8.5	5	9.5	5.3	9	0	0	12.8	0	0.3	1
NCKUH	71	F	138	30	3	15.8	1	0	0	0	0	0	0	0	1	0	0	1	0	1	0.43	66.9	0	10.9	2.8	0.79	3.74	0.66	2.12	59.6	14.8	75.2	73.4	60.7	24	23	74	7.9	9.4	8.2	9	8	9.2	0	0	21.2	2.7	0.4	1
NCKUH	71	F	155	38.1	3	15.9	1	1	1	0	0	0	0	1	3	1	1	1	0	3	2.53	14.4	1	7.6	2.56	0.72	4.99	1.24	3.78	117.9	61	48.2	177	134.2	41	32	78	4	19.6	5.8	13.4	4.9	15.9	1	1	11.5	2.4	0.4	0.9
NCKUH	87	M	157.4	39.3	3	15.9	1	0	1	1	0	0	0	0	2	1	0	1	0	1	0.97	29.8	1	13.5	2.35	0.78	4.15	0.78	2.58	76.3	24.2	68.3	96.59		18	14	70	6.8	10.2	8.6	8.1	7.7	8.9	0	0	14	0	0.3	0.8
NCKUH	102	M	163	42.2	2	15.9	1	0	1	0	0	0	1	0	2	1	0	1	0	1	0.81	27.5	1	10.4	2.8	0.89	4.63	0.89	3.17	98.8	40	59.5	137	97.2	65	47	62	5.1	12.2	5.6	11.1	5.3	11.6	0	0	10	2.6	0.9	2
NCKUH	77	F	154.5	38	3	15.9	1	0	0	0	0	0	0	0	1	0	0	1	0	1	0.61	54.5	1	11	2.8	0.72	4.4	0.82	2.33	87.7	18.7	78.7	104	78.8	35	27	77	3.9	19.7	9.4	8.2	6.6	11.6	0	0	13.2	1.9	0.4	1.1
NCKUH	68	F	144.5	33.3	3	15.9	1	0	0	0	0	0	0	0	1	0	0	1	1	1	0.54	61.7	0	12.8	2.27	0.5	3.87	0.74	1.99	64.5	12.5	80.6	63.33	52.3	25	22	101	9.7	10.4	13.2	7.6	11.4	8.8	0	0	16.4	2.4	0.6	1.1
NCKUH	61	M	160.7	41.2	3	16	1	0	0	0	0	0	0	0	1	0	0	1	0	1	0.24	188.4	0	10.1		0.6	4.46	0.5	2.97	90.5	34.2	62.2	69.8	57.2	10	7	66	9.9	6.6	10.8	6.1	10.4	6.3	0	0	11.6	2.1	0.5	0.9
NCKUH	73	F	147	34.6	2	16	1	0	0	0	0	0	0	0	1	0	0	1	0	1	0.54	59.6	1	13.4	2.81	0.68	3.65	0.68	2.01	56.4	12.9	77.2	65.18	54.3	27	23	57	9.3	6.1	8.2	6.9	8.8	6.5	0	0	11.2	2.5	0.2	0.4
NCKUH	76	M	152	37.1	2	16.1	1	0	0	0	0	0	1	1	1	0	0	0	0	3	1.88	17.5	1	11.8	2	0.76	3.33	0.76	2.14	45.1	15.1	66.5	64.8	47	26	20	54	8.3	6.5	12.2	4.4	10.2	5.3	0	0	15.9	2.7	0.5	0.1
NCKUH	78	M	171	47	3	16.1	1	0	0	0	0	0	0	0	1	0	0	1	0	1	0.79	51.2	1	11.6	3.01	0.79	4.6	0.66	2.98	97.3	34.4	64.6	104	62.3	28	19	54	7.4	7.3	10.5	5.2	9	6.5	0	0	15.4	2.5	1.5	1.9
CM	87	F	145	34	3	16.2	1	0	0	1	0	1	0	0	3	1	0	1	0	1	0.48	52.14	1	10.4	3.5		3.27	1.16	1.71	43.2	8.5	80.3	115	98.3	25	21	34	9.9	3.4	4.3	7.9	7.1	4.8	0	0	10		0.7	0
NCKUH	66	M	168	45.7	2	16.2	1	0	0	0	0	0	0	0	1	0	0	1	0	1	0.87	54	1	12.9	3.4	0.86	5.09	0.79	3.01	123	35.3	71.3	146	86.4	30	21	48	8.7	5.5	9.4	5.1	9	5.3	0	0	13.9	2	0.8	14.1
NCKUH	77	M	166.7	45	3	16.2	1	0	0	0	0	0	0	0	1	0	0	1	0	1	0.58	67.9	0	9.2	2.9	0.97	3.9	0.97	2.33	64.9	18.7	71.6	117	75.5	29	20	64	7.3	8.7	9.1	7	8.2	7.8	0	0	16.9	2.5	0.3	0.8
NCKUH	67	F	163	43.1	3	16.2	1	0	0	0	0	0	0	0	1	0	0	1	0	1	0.73	59.9	1	9.2	2.58	0.74	4.37	0.69	2.67	86.7	26.4	69.6	93.76	61.3	16	12	72	9.9	7.3	12.5	5.8	11.2	6.5	0	0	12.5	1.9	0.3	1.7
CM	67	F	156	39.5	3	16.2	1	0	0	0	0	0	0	0	1	0	0	1	0	1	0.75	53.4	1	13.7	3		4.59	0.56	2.31	96.8	18.3	81.1	75.5	57.7	11	8	46	6.9	6.6	4.9	9.3	5.9	7.7	0	0	11.6		1.6	0.7
CM	87	F	140	32	3	16.3	1	0	1	0	0	0	0	0	1	0	0	1	0	1	0.68	34.64	1	11.4	3.9		5.43	1.09	2.32	143	18.5	87.1	279	250.1	24	22	47	5.1	9.3	4.8	9.8	4.9	9.6	0	0	11.6		0.9	0
NCKUH	65	M	160	42	3	16.4	1	0	0	0	0	0	0	0	1	0	0	1	0	1	1.43	30.6	1	10	2.59	0.87	4.6	0.96	2.9	97.2	32.3	66.7	140.93	91.5	16	12	56	6.7	8.4	7.3	7.7	7	8	0	0	13.1	2.8	0.2	0.9
NCKUH	52	F	150.7	37.3	3	16.4	1	0	0	0	0	0	0	0	1	0	0	1	0	1	0.41	111.2	0	13.6	2.8	0.66	3.71	0.6	1.97	58.5	12.2	79.1	60.3	44.3	10	8	80	10.7	7.4	13.4	5.9	12.2	6.6	0	0	12.6	2.6	0.3	0.4
NCKUH	88	M	164	44.2	2	16.4	1	1	0	0	0	0	0	0	2	1	0	1	0	1	0.89	35.9	1	10.9	2.85	0.55	3.7	0.68	1.7	58.2	8.4	85.5	58.45	44.4	18	13	54	6	9.1	7.9	6.9	7	7.8	0	0	15.5	1.9		0.6
NCKUH	79	M	161	42.7	3	16.5	1	1	1	0	0	0	0	1	2	1	0	1	0	3	1.22	29.7	1	8.4	2.6	0.66	4.53	0.83	2.22	93.9	16.6	82.3	105	70.9	20	14	49	8.7	5.6	7.2	6.8	7.9	6.2	0	0	11	2.6	1	1.5
NCKUH	83	M	159	41.9	3	16.6	1	0	1	0	0	0	0	0	1	0	0	1	0	1	0.67	49.5	1	12.9	3.5	0.88	4.66	0.62	2.75	100	28.3	71.7	111	76.6	56	41	41	5.7	7.2	10.9	3.7	8.3	4.9	0	0	10.1	2.6	0.7	1.2
NCKUH	73	F	155	39.9	3	16.6	1	1	0	0	0	0	0	0	2	1	0	1	0	1	0.67	55.4	1	13.5	1.79	0.85	4.2	0.96	2.44	78.5	21	73.3	120.01	83.3													1.8	0.8	1.4
NCKUH	78	M	160	42.6	3	16.6	1	1	1	0	0	0	0	0	2	1	0	1	0	3	0.84	43.7	1	12.5	3.6	1.22	6.29	0.87	4.21	200	79	60.5	283		11	8	36	2.7	13.1	5.7	6.3	4.2	8.5	0	0	8.2	1.8		0
NCKUH	58	F	159	42.1	2	16.7	1	0	1	0	0	0	0	1	1	0	1	0	0	3	5.54	8.7	1	8.5	3.8	1.12	5.16	0.5	3.41	127	47.8	62.4	146	100	73	54	159	6.8	23.3	9	17.7	7.9	20.1	1	1	10.5	0	0.7	1.4
NCKUH	90	M	166	46	2	16.7	1	0	1	0	0	0	0	0	1	0	0	1	0	1	0.93	34.3	1	10	3.37	0.81	4.27	0.76	2.28	81.7	17.7	78.4	101.18	69.3	21	14	68	6.3	10.8	9.3	7.3	7.8	8.7	0	0	10.1	2.6	0.2	0.7
NCKUH	70	M	162.5	44.2	3	16.7	1	0	0	0	0	0	0	1	1	0	0	1	0	1	1	43	1	10.2	2	0.8	4.2	0.69	2.51	78.6	22.5	71.4	92.2	64.9	31	22	70	7	9.9	11.4	6.1	9.2	7.6	0	0	14.6	2.6	0.3	0.9
NCKUH	79	M	163	44.6	3	16.8	1	1	1	0	0	0	1	0	3	1	0	1	0	1	1.29	29.3	1	11.4	3.4	0.97	4.83	0.97	3.33	109	45.1	58.6	165	118	51	36	67	5.3	12.7	7	9.5	6.1	10.8	0	0	13.9	2.5	0.4	1.2
NCKUH	91	F	160	43	2	16.8	1	1	0	0	0	0	0	0	1	0	0	0	0	3	0.54	54.2	1	8.4	3.8	0.68	4.55	0.72	2.47	94.9	21.7	77.1	97.5	61.3	52	38	145	10.7	13.6	12.9	11.2	11.8	12.3	0	0	16.9	2.3	0.4	0.8
NCKUH	88	F	135.7	31	3	16.8	1	0	0	0	0	0	0	0	1	0	0	1	0	1	0.45	49.8	1	11.6	2.9	0.76	4.39	0.56	2.67	87.2	26.3	69.8	84.1	80.3	39	36	60	3.6	16.5	6.7	8.9	5.2	11.5	0	0	13.4	2.6	0.3	0.6
NCKUH	72	F	144	35	2	16.9	1	0	0	0	0	0	0	1	2	1	1	1	0	1	5.84	5.7	1	12.3	3.2	1.29	4.04	1.19	2.38	71.7	19.7	72.5	176	140	41	35	91	4	22.8	8.1	11.3	6	15.1	1	1	9.4	3.9	0.4	1
NCKUH	85	M	177	53	2	16.9	1	1	1	0	0	0	0	1	2	1	1	0	0	3	7.67	5.3	1	12.8	3.5					25	4	84			15	9	130	5.9	22.2	11.4	11.4	8.6	15.1	1	1	12.5	0	0.9	1.3
NCKUH	35	M	175.3	52	3	16.9	1	0	0	0	0	0	0	0	1	0	0	1	0	1	0.59	128.5	0	10.1	3.18	0.86	4.73	0.53	3.24	104	42.2	59.4	103	60.2	28	18	71	10.2	7	15.3	4.6	12.8	5.6	0	0	14.4	2.1	0.4	0.7
NCKUH	63	M	170.5	49.3	3	17	1	0	0	0	0	0	0	0	1	0	0	1	0	1	0.63	83.7	0	11.9	2.77	0.97	4.56	0.92	2.81	95.6	29.9	68.7	145.17	87.5	31	20	69	8.8	7.8	14.5	4.7	11.6	5.9	0	0	14.4	2.2	0.4	0.8
NCKUH	55	F	142	34.2	2	17	1	1	0	0	0	0	0	0	1	0	0	0	0	3	0	0	1	8.1	2.26	0.62	4.1	0.55	2.77	74	28.8	61.2	64.93	48.8	13	12	65	5	12.9	10.3	6.3	7.6	8.4	0	0	13.5	0	1.3	1.6
NCKUH	71	F	158	42.4	3	17	1	1	1	1	0	0	0	1	4	1	1	1	0	3	3.18	12.8	1	10.4	3.4	1.32	4.94	1.04	3.22	115	41.6	63.8	224	161	50	36	99	3.9	25.5	4.8	20.8	4.3	22.9	1	1	9.8	2.3	0.7	1.3
NCKUH	80	M	170	49.2	3	17	1	0	0	0	0	0	0	0	1	0	0	1	0	1	0.82	50	1	10.6	3.2	1.07	5.16	0.54	2.72	127	27.5	78.3	144	91.1	39	26	55	8.5	6.5	10.8	5.1	9.6	5.7	0	0	12.9	2.5	0.4	1
NCKUH	83	F	162	44.7	3	17	1	0	1	0	0	0	0	0	1	0	0	1	0	1	0.92	38.5	1	8.6	4.4	0.72	5.08	0.82	2.86	123	31.1	74.7	133	93	71	50	40	3.4	11.6	7.3	5.4	5.4	7.4	0	0	15	2.7	0.3	0.7
CM	64	F	145	36	3	17.1	1	0	0	0	0	0	0	0	1	0	0	1	0	1	0.67	56.72	1	12.4	3.1		4.86	0.76	1.97	111	12.2	89	120	99.7	9	7	83	7.4	11.1	14.6	5.7	11	7.5	0	0	13.8		1.7	1
CM	70	M	160	44	3	17.2	1	0	1	0	0	0	0	0	1	0	0	1	0	1	1.17	36.56	1	10.2	3.6		5.03	0.76	2.48	120	21.9	81.8	128	91.5	16	11	61	5.6	10.9	7.6	8	6.6	9.2	0	0	11.6		0	0
NCKUH	51	M	170	49.8	3	17.2	1	1	1	0	0	0	0	1	3	1	1	1	0	1	9.59	6.4	1	8.6	4.8	0.77	5.21	0.84	2.46	130	21.4	83.5	147	82.1	75	49	109	7.1	15.3	10.6	10.3	8.9	12.3	0	0	19.5	2.7		0
NCKUH	80	M	163	45.8	3	17.2	1	0	0	0	0	0	0	0	1	0	0	1	0	1	1.6	23.9	1	11.9	2.7	0.92	4	0.55	2.41	70	20.4	70.9	83.5	56.8	17	12	55	6.1	9	6	9.3	6	9.1	0	0	12.8	2.7	0.3	0.9
NCKUH	78	M	166.4	47.8	3	17.3	1	0	0	1	0	0	0	0	2	1	0	1	0	1	0.78	52.8	1	10.2	2.72	0.75	4.93	0.67	4.04	114.2	71.6	37.3	114.41	76.3	25	17	39	5.4	7.3	5.9	6.6	5.6	6.9	0	0	14	2.4	0.2	1.1
NCKUH	62	M	162.9	45.9	3	17.3	1	0	1	0	0	0	0	0	1	0	0	1	0	1	0.67	74.2	0	12	3.65	0.67	5.25	0.75	3.62	132.2	55.3	58.2	126.97	84.1	44	31	68	9.6	7.1	12.7	5.4	11.1	6.1	0	0	11.1	2	0.6	1.3
NCKUH	20	F	165.5	47.6	3	17.4	1	0	0	0	0	0	0	0	1	0	0	1	0	1	0.63	125.9	0	9.9	3.06	0.51	4.77	0.55	2.94	105.8	33.2	68.6	75.38	49.3	47	32	67	12.5	5.4	14.3	4.7	13.4	5	0	0	12.9	2.1	0.5	1.2
NCKUH	85	M	173	52.1	3	17.4	1	0	1	0	0	0	0	0	1	0	0	1	0	1	0.95	41.9	1	13.7	1.13	1.09	4.2	1.09	2.78	78.6	29	63.1	155	88.1	63	40	43	4.1	10.6	6.7	6.4	5.4	8	0	0		2.1	0.4	0.8
NCKUH	73	M	160.5	44.9	3	17.4	1	0	1	0	0	1	0	0	2	1	0	1	0	1	0.57	73.3	0	15	3.4	1.05	4.11	0.81	2.02	74.7	13.1	82.5	120	78.4	18	13	51	9.9	5.1	13.3	3.8	11.6	4.3	0	0	13.5	2.6	0.7	1.7
NCKUH	77	F	152.5	40.6	2	17.5	1	0	0	0	0	0	1	0	1	0	0	0	0	3	0.38	93.5	0	13.8								60.9			14	10	54	5.9	9.1	8.6	6.2	7.3	7.4	0	0	13	0	0.4	1.4
NCKUH	93	F	147.5	38	2	17.5	1	0	0	0	0	0	0	0	1	0	0	1	0	1	0.77	32.2	1	8.8	3.16	0.84	4.64	0.64	2.58	99.2	24.1	75.7	107.94	83.7	40	32	64	8.4	7.6		7.6					11.6	2.9	0.4	1.2
NCKUH	60	F	151	39.9	2	17.5	1	0	0	0	0	0	0	1	2	1	1	1	0	1	2.68	16.5	1	9.3	5	1.76	4.26	1.65	2.84	81.3	30.6	62.4	312	236	156	120	234	7.2	32.5	7.4	31.6	7.3	32	1	1	8.6	3.3	0.4	1.2
NCKUH	76	M	153	41	2	17.5	1	1	1	0	0	0	0	0	1	0	0	0	0	3	0.6	60.7	0	10.8	3.7	0.93	4.33	0.93	3.12	84.4	38.5	54.4	130	89	41	31	100	6	16.5	5.5	19.3	5.8	17.3	1	1	10.8	2.4	1	1.9
NCKUH	24	F	156	42.7	3	17.5	1	0	0	0	0	0	0	0	1	0	0	1	0	1	0.6	114.7	0	13.5	2.01	0.51	3.89	0.77	2.74	65.7	28.1	57.2	66.48	48.5	12	9	92	16.1	5.7	17.6	5.2	16.8	5.5	0	0	13.4	0	0.2	0.7
NCKUH	64	F	162	46.1	3	17.6	1	0	0	0	0	0	0	0	1	0	0	1	0	1	0.66	73.7	0	10.5	2.69	0.67	4.15	0.7	2.96	76.4	33.9	55.6	81.1	56.7	15	10	64	8.5	7.6	10.3	6.2	9.4	6.8	0	0	21.6	0	0.2	0.6
NCKUH	35	F	157.5	43.6	3	17.6	1	0	0	0	0	0	0	0	1	0	0	1	0	1	0.63	100.9	0	12.7	2.4	0.7	4.67	0.68	2.53	101	23	77.2	100	70.4	9	6	61	11.6	5.3	15.6	3.9	13.6	4.5	0	0	12.5	0	0.3	0.9
NCKUH	57	M	171.1	51.6	3	17.6	1	1	1	1	1	0	0	0	3	1	0	1	0	3	1.3	45.8	1	9.4	5.2	0.76	7.17	0.9	6.59	270	223	17.4	267	156	65	41	65	4.4	14.7	3.6	18.2	4	16.3	1	1	9.1	3.2	0.9	1.6
NCKUH	67	M	162	46.4	3	17.7	1	0	0	0	0	0	0	0	1	0	0	1	0	1	0.98	48	1	12.8	2.66	0.81	4.9	0.86	2.48	112.7	21.8	80.7	138.46	87.6	41	28	77	11.3	6.8	16.7	4.6	14	5.5	0	0	15.4	2.7	0.5	1.2
NCKUH	89	M	166.5	49.1	3	17.7	1	1	0	0	0	0	0	1	2	1	0	1	0	1	1.75	19.9	1	7.8	3.3	1.11	4.87	0.61	2.43	111	20.8	81.3	143	90.5	24	16	67	5.4	12.5	7.9	8.5	6.6	10.1	0	0	10.6	0		0.6
NCKUH	66	F	150	40	2	17.8	1	1	1	0	0	0	0	0	1	0	0	0	0	3	0.58	70.9	0	9.1	2.7	1.21	4.19	0.76	2.5	78.1	22.3	71.4	134	103	51	40	88	4.7	18.8	5.7	15.6	5.2	17	1	1	16.4	0	0.9	1.1
NCKUH	83	F	152	41.1	3	17.8	1	0	1	0	0	0	1	1	2	1	0	1	0	1	1.48	22	1	10.7	3.14	0.77	4.15	0.71	2.25			77.5	89.9	64.2	37	28	64	5.3	12.1	4.5	14.3	4.9	13.1	0	0	10.9	2.2		0.4
NCKUH	84	F	153.5	42	2	17.8	1	1	1	1	0	0	0	0	2	1	0	0	0	3	1.1	29.7	1	10.1	4.14	1.07	5.07	0.67	4.06	122.3	72.4	40.8	154.96	92.8	41	30	81	4.3	18.7	6.5	12.5	5.4	15	1	0	14.4	2.4	0.6	1.1
NCKUH	68	M	158	44.5	2	17.8	1	1	1	0	0	0	0	1	2	1	1	0	0	3	4.12	10.8	1	7.6	3.4	1.43	3.26	0.82	2.18	42.8	15.8	63.1	111	78.2	24	17	46	4.2	11.1	8.3	5.6	6.2	7.4	0	0	10.1	2.8	0.2	0.8
NCKUH	82	M	162	46.9	3	17.9	1	0	0	0	0	0	0	0	1	0	0	1	0	1	1.02	37	1	13.8	2.7					43	14	67			6	4	54	5.6	9.8	7.3	7.4	6.4	8.4	0	0	11	0	1.2	1.5
NCKUH	85	F	137.9	34	2	17.9	1	0	0	0	0	0	0	0	1	0	0	1	0	1	0.86	30.2	1	10.3	3.2	1.06	4.43	0.66	2.81	89.1	29.8	66.6	122	107	43	38	51	6	8.4	7.5	6.8	6.8	7.5	0	0	11	3		0.9
NCKUH	62	M	169	51.1	3	17.9	1	0	0	0	0	0	0	0	1	0	0	1	1	1	0.76	72.8	0	16	2.73	1.14	4.62	1.09	2.68	98.2	26.5	73	186.26	117.9	46	30	48	5.1	9.4	7.9	6.1	6.5	7.4	0	0	15.9	2.2	1.9	2.3
NCKUH	81	M	162	47	3	17.9	1	1	1	1	0	0	0	0	3	1	0	1	0	1	1.05	36.7	1	9.5	3.2	0.96	4.43	1.06	2.35	89.1	19.1	78.6	152	109	42	29	85	6.3	13.5	8.1	10.6	7.2	11.8	0	0	11.7	0	0.5	1.1
NCKUH	60	F	155	43.1	3	17.9	1	0	0	0	0	0	0	0	1	0	0	1	0	1	0.56	85.5	0	14.4	2.8	0.64	4.34	0.64	2.02	84.9	13.1	84.6	80.3	57.4	17	13	83	7.8	10.7	9.8	8.6	8.8	9.5	0	0	22.1	2.3	0.5	1.5
CM	85	M	165	48.9	3	18	1	1	0	0	0	0	0	0	2	1	0	1	0	1	0.74	50.48	1	10.2	2.3	1.04	5.04	1.32	3.43	120	48.5	59.6	231	154.3	16	11	49	5.8	8.6	4.1	12.1	4.9	10.1	0	0	11.5		0.9	0
NCKUH	92	F	145	37.8	2	18	1	0	1	0	0	0	0	1	1	0	1	0	0	3	4.35	5.8	1	6.9	2.77	1.01	5.07	0.78	3.04	122.2	36.2	70.4	161.74	118.9	31	25	55	4.6	12.2	6.2	8.9	5.4	10.3	0	0	12.2	2.9	0.2	1
NCKUH	57	M	164	48.4	3	18	1	0	1	0	0	0	0	0	2	1	1	1	0	1	6.2	9	1	8.5	2.8	0.82	4.65	1.18	2.94	99.8	33.3	66.6	162	106	29	20	95	7.2	13.2	8.8	10.8	8	11.9	0	0	14.9	2.2	0.3	0.8
NCKUH	83	M	158.4	45.3	3	18.1	1	0	0	0	0	0	0	0	1	0	0	1	1	1	0.68	52.7	1	13.6	3.5	0.68	4.91	0.75	2.58	113	24.1	78.7	114	78.1	18	13	73	8.7	8.4	5.9	12.5	7.3	10.1	0	0	12.3	2.2	0.6	1.3
NCKUH	83	M	163	48	3	18.1	1	0	0	0	0	0	0	0	1	0	0	1	0	1	0.85	44.7	1	10.5	3	0.98	4.36	0.69	2.43	85.8	20.8	75.8	114	75	29	19	71	5.5	13	7.6	9.4	6.5	10.9	0	0	9.8	2.2	0.7	1.7
NCKUH	87	F	155	43.5	3	18.1	1	0	0	0	0	0	0	0	1	0	0	1	0	1	0.79	40.5	1	9.1	3.06	0.64	4.54	0.53	2.94	94.3	33.4	64.6	77.62	62.1	18	13	69	7.7	9	11.2	6.1	9.5	7.3	0	0	13.2	2.8	0.2	0.9
NCKUH	65	F	155	43.5	2	18.1	1	1	1	0	0	0	0	0	1	0	0	0	0	3	1.56	29	1	9.6	3.38	1.12	3.4	1.01	1.97	47.6	12.2	74.3	108.62	73.4	36	26	51	4.5	11.3	8	6.4	6.3	8.2	0	0	23.2	1.8	0.4	0.9
NCKUH	67	F	149	40.2	3	18.1	1	1	1	1	0	0	0	0	3	1	0	1	0	1	0.53	76.9	0	13.7	3.57	0.64	4.94	0.55	3.19	114.8	40.7	64.5	91.96	68.1	45	35	70	8	8.7	9.7	7.2	8.8	7.9	0	0		2.3	0.5	1.2
CM	76	M	161	47	3	18.1	1	0	0	0	0	0	0	1	1	0	0	1	0	1	0.85	49.15	1	13	4		4.69	0.73	2.49	102	22.1	78.3	109	75.2	20	14	59	5.1	11.7	8.3	7.2	6.7	8.9	0	0	11.8		0	0
NCKUH	24	F	161	47.1	3	18.2	1	0	0	0	0	0	0	0	1	0	0	1	0	1	0.76	99.8	0	10.2	2.76	0.66	4.37	0.68	2.96	86.4	33.9	60.8	86.45	58	29	20	82	15	5.4	17.8	4.6	16.4	5	0	0	17.4	1.8	0.4	0.9
NCKUH	82	M	158.9	45.9	3	18.2	1	1	1	1	0	0	0	1	3	1	0	1	0	3	0	0	1	9.5	3.07	0.81	5.27	1	4.08	133.4	73.4	45	173.01	121.8	35	25	59	6.1	9.6	7.1	8.4	6.6	9	0	0		0	3.8	11.9
NCKUH	53	M	178	57.6	3	18.2	1	1	1	0	0	0	0	1	3	1	1	1	0	3	7.56	9.2	1	11.2	3.3	0.84	5.94	0.73	3.89	176	65.5	62.8	179	102	32	19	51	5.7	9	9.1	5.6	7.4	6.9	0	0	8.8	2	0.4	1.4
NCKUH	53	M	172	53.8	3	18.2	1	0	0	0	0	0	0	0	1	0	0	1	0	1	0.74	87.8	0	15.8	3.4	0.98	5.19	0.64	3.06	129	36.9	71.4	146.78	90.6	11	7	49	9	5.4	9.8	5	9.4	5.2	0	0	11.2	2.2	0.6	1
CM	50	F	155	43.8	3	18.2	1	0	0	0	0	0	0	0	1	0	0	1	0	1	0.69	79.26	0	8.6	3.1	0.56	4.55	0.56	2.36	94.9	19.3	79.7	74.4	54.2	7	5	90	7.4	12.1	10.9	8.2	9.2	9.7	0	0	9.8		0	0
NCKUH	79	M	167	50.8	3	18.2	1	0	0	0	0	0	0	0	1	0	0	1	0	1	0.99	43.5	1	10.4	3.7	1.03	4.36	0.88	2.57	85.8	23.9	72.1	137	85.1	35	23	57	4.7	12.2	7.1	8	5.9	9.7	0	0	11.7	2.2		0.7
NCKUH	71	F	152	42.2	3	18.3	1	0	1	0	0	0	0	1	2	1	1	1	0	1	9.23	4.4	1	10.3	3.57	0.99	5.36	0.94	2.83	139	30.3	78.2	195.74	133.2	31	23	151	8	18.8	8.6	17.5	8.3	18.2	1	1	10.9	3.7	0.1	1.2
CM	40	F	167	51	3	18.3	1	0	0	0	0	0	0	0	1	0	0	1	0	1	0.64	110.68	0	10	2.5		4.12	1.07	2.26	75.1	17.3	77	123	80	29	19	66	9.9	6.7	11.6	5.7	10.8	6.1	0	0	9.1		1	0
NCKUH	69	F	148	40.1	3	18.3	1	0	0	0	0	0	0	0	1	0	0	1	0	1	0.72	54.9	1	10.3	2.4	0.68	3.83	0.56	2.31	63.1	18.3	71	62.3	47.2	20	16	65	10.3	6.3	11.3	5.8	10.8	10.8	0	0	13.1	2.6	0.2	0.4
CM	54	M	168.5	52	3	18.3	1	0	0	0	0	0	0	0	1	0	0	1	0	1	0.98	63.38	0	8.9	3.2										19	12	73	12.5	5.8	15.4	4.7		5.2	0	0	14.7		1.6	1
NCKUH	66	M	174	55.5	3	18.3	1	1	1	0	0	0	0	0	3	1	1	1	0	1	2.26	25.2	1	9.8	3.8	0.99	5.46	0.81	3.3	145	44.1	69.6	184	112.2	37	22	40	4.5	8.9	6.5	6.2	5.5	7.3	0	0	7	2.3		0
NCKUH	68	F	160	47	2	18.4	1	1	1	1	1	0	0	1	3	1	1	0	0	3	5.69	8.3	1	10.8	2.8	1.19	3.3	1.16	1.83	44.1	10.1	77.1	121	81.8	22	15	108	5.6	19.4	5.1	21.3	5.3	20.3	1	1	12	2.1	1	1.6
NCKUH	66	M	168	51.9	2	18.4	1	1	0	0	0	0	0	0	2	1	0	1	0	1	0.84	63.5	0	9.1	4.7	0.69	4.1	0.66	2.58	74.2	24.1	67.5	77.9	48.1	71	46	132	11.1	11.9	17.6	7.5	14.4	9.2	0	0	12.9	2.4	0.3	1
NCKUH	61	F	150	41.5	3	18.4	1	0	0	0	0	0	0	1	2	1	1	1	0	1	4.82	9.4	1	9.1	2.21	0.65	4.56	0.6	3.27	95.6	43.3	54.7	84.56	104.5	35	26	44	5.2	8.5	8.4	5.3	6.8	6.5	0	0	14.3	1.6		0.6
NCKUH	68	M	158	46.2	3	18.5	1	0	1	0	1	0	0	0	1	0	0	1	0	1	0.9	51.3	1	11.3	2.75	0.85	4.65	0.71	2.85	99.8	30.8	69.2	116.73	77.3	21	15	74	8.6	8.5	10.5	7	9.6	7.7	0	0	11.6	0	0.7	1
CM	103	M	180	60	2	18.5	1	1	1	1	0	0	0	0	2	1	0	0	0	3	0.91	33.88	1	14.3	3.3		5.23	1.07	2.94	131	33.3	74.6	196	113.2	22	13	54	4.5	12.1	2.6	20.8	3.5	15.4	1	1	10.8		1.2	0
NCKUH	80	F	155	44.5	2	18.5	1	1	1	0	1	0	0	1	2	1	1	0	0	3	3.74	9.9	1	9.4	3.1	1.1	4	0.76	2.29	70	17.9	74.4	115	83.9	61	44	96	7.1	13.5	7.1	13.5	7.1	13.5	0	0	14.8	2.4	0.2	0.5
NCKUH	80	M	165	50.5	2	18.5	1	1	1	0	0	1	0	1	3	1	1	0	0	3	4.82	8.7	1	10.6	4.9	0.89	5.61	0.81	4.4	154	87.7	43.1	179	121	39	26	39	4.9	7.9	4.7	8.2	4.8	8.1	0	0	8.4	1.8	0.5	1.2
NCKUH	75	F	158.5	46.6	3	18.5	1	0	0	0	0	0	0	0	1	0	0	1	0	1	0.45	93.5	0	8.8	3.7	0.96	4.2	0.96	2.58	78.6	24.1	69.3	130	84.4	29	20	47	5.7	8.4	9.9	4.8	7.8	6.1	0	0	12.8	2.1	0.4	1
NCKUH	66	M	171	54.3	3	18.6	1	1	1	0	0	0	1	1	4	1	1	1	0	1	9.04	6.2	1	9.1	2.9	0.83	5.43	0.96	3.87	143	64.7	54.8	181	112	43	27	45	3.4	13.2	11.4	3.9	7.4	6.1	0	0	19.4	0	0.5	1.4
NCKUH	52	M	167.5	52.1	3	18.6	1	0	0	0	0	0	0	0	1	0	0	1	0	1	0.49	130	0	12.7	3.04	0.86	4.19	0.72	2.33	78.1	18.7	76.1	99.2	61.6	20	13	55	7.2	7.6	10.9	5	9.1	6.1	0	0	12.3	2.4		0.7
NCKUH	59	F	158	46.4	2	18.6	1	1	0	0	0	0	0	0	1	0	0	0	0	3	0.62	84.2	0	10.8	3.1	0.9	4.25	0.95	2.65	80.8	25.8	68.1	126	88.7	31	22	73	6.1	11.8	9	8.1	7.6	9.6	0	0	10.4	2.6	0.2	0.6
NCKUH	56	M	169	53.1	3	18.6	1	1	1	0	0	0	1	1	4	1	1	1	0	3	4.58	13.5	1	11.9	4	0.92	5.06	0.77	3.85	122	63.9	47.6	149	93.7	49	31	136	5.6	24.5	10.3	13.2	7.9	17.2	1	1	13.6	4.1	0.4	0.8
NCKUH	31	F	163	49.4	2	18.6	1	0	1	0	0	1	0	1	3	1	1	1	0	1	4.18	17.9	1	10.1	4.07	0.94	5.91	0.7	4.62	173.7	98.2	43.5	186.56	126.1	43	28	124	6.4	19.5	6.4	19.4	6.4	19.5	1	1	12.3	3.1	1.3	1.5
NCKUH	60	M	174	56.5	3	18.7	1	0	0	0	1	0	0	0	1	0	0	1	0	1	0.79	79.5	0	9.4	3.08	0.89	4.77	0.89	2.83	105.8	30.3	71.3	144.67	87.2	59	36	52	9.1	5.7	9.8	5.3	9.4	5.5	0	0	13.9	0	1.3	2.6
NCKUH	39	M	167	52.1	3	18.7	1	0	0	0	0	0	0	0	1	0	0	1	0	1	0.72	101.5	0	13.6	2.3	1.13	4.19	0.82	2.31	78.1	18.3	76.6	132	82.5	12	8	73	11.3	6.4	11	6.6	11.2	6.5	0	0	11.2	0	0.6	1
CM	57	M	170	54	3	18.7	1	0	0	0	0	0	0	0	1	0	0	1	0	1	0.85	73.24	0	13.9	2.9		4.69	0.77	2.79	102	29.3	71.3	154	96.4	10	6	56											1.8	0
NCKUH	83	F	138	35.6	3	18.7	1	0	0	0	0	0	0	0	1	0	0	1	0	3	0.66	42.7	1	15.4	2.9	1.07	3.3	0.67	1.77	44.1	9.3	78.9	77.2	68.9	35	30	48	4.4	11	6.5	7.4	5.5	8.9	0	0	8.5	2.5		0.4
NCKUH	58	F	161.9	49	3	18.7	1	1	0	0	0	0	0	0	2	1	0	1	0	1	0.93	60	0	12.9	2.1	0.73	4.43	0.63	2.55	89.1	23.4	73.7	89.8	60.7	36	24	63	8	7.8	10	6.6	9	7	0	0	11.1	1.6	0.3	1.9
NCKUH	82	F	152.5	43.5	3	18.7	1	0	0	0	0	0	0	0	1	0	0	1	0	1	0.69	50.8	1	13	4.07	0.84	4.72	1.24	2.88	103.2	31.7	69.3	175.09	118.3	73	54	50	5	9.9	3.5	14.2	4.2	11.7	0	0	17.5	1.9	1	1.5
NCKUH	53	F	154	44.4	3	18.7	1	0	0	0	0	0	0	0	1	0	0	1	0	1	0.75	71.5	0	12						61.6	16	74.8			33	24	99	12.8	7.8	18.1	5.4	15.4	6.4	0	0	15.2	2.4	0.7	0.9
NCKUH	69	M	155	45	2	18.7	1	0	0	0	0	0	0	0	1	0	0	1	0	1	0.92	48.2	1	9.9	2.69	0.75	4.3	0.72	2.47	83.1	21.7	73.9	94.3	67.8	12	8	59	6.4	9.2	9.7	6.1	8	7.4	0	0	9.8	0	0.4	0.9
NCKUH	66	M	162	49.2	2	18.7	1	1	1	0	0	0	0	1	3	1	1	1	0	1	8.9	5.7	1	9.5	5.6	1.09	6.55	0.96	5.36	220	139	36.8	296	184	101	68	117	4.4	26.7	6.3	18.5	5.4	21.8	1	1	8.5	3	0.9	2
NCKUH	25	F	161	48.6	3	18.7	1	0	0	0	0	0	0	0	1	0	0	1	1	1	0.65	119.4	0	13	2.73	0.57	4.42	0.55	2.85	88.6	30.8	65.2	69.86	46.6	15	10	78	16.8	4.6	18.9	4.1	17.8	4.4	0	0	13.8	2	0.4	0.8
CM	75	M	166.5	52	3	18.8	1	0	0	0	0	0	0	0	1	0	0	1	0	1	1.15	40.82	1	11.4	3.4										25	16	61	7.5	8.2	9.9	6.2	8.7	7	0	0	10.1		0.9	0
NCKUH	79	M	165	51.2	3	18.8	1	0	0	0	0	0	0	0	1	0	0	1	0	1	1.11	39.1	1	14	3.04	0.96	4.91	0.87	2.76	113.2	28.6	74.7	156.95	93.4	52	34	84	10.1	8.3	9.2	9	9.6	8.7	0	0	12	2.5	0.2	1
NCKUH	73	F	141	37.4	3	18.8	1	0	0	0	0	0	0	0	1	0	0	1	0	1	0.45	77.3	0	9.8	3.28	0.7	5.11	0.6	2.88	124.6	31.7	74.6	107.9	81.7	23	19	61	7.7	7.9	10	6.1	8.9	6.9	0	0	11.5	2.4	0.2	0.4
CM	68	F	158	47	3	18.8	1	0	0	0	0	0	0	0	1	0	0	1	0	1	0.76	61.84	0	13.7	2.6	0.71	4.3	0.72	2.36	83.1	19.3	76.8	91.1	63.4	22	15	63	6.9	9.1	8	7.8	7.5	8.4	0	0	11.8		0	0
NCKUH	72	M	161.3	49	3	18.8	1	1	0	0	0	0	0	1	3	1	1	1	0	1	14.2	3.3	1	10.1	3.52	0.94	4.37	0.79	2.53	86.2	23	73.3	120.67	73.6	50	34	79	6.5	12.1	8.9	8.8	7.7	10.2	0	0	16.5	2.3	1.1	1.6
NCKUH	25	M	181	61.7	3	18.8	1	0	0	0	0	0	0	0	1	0	0	1	0	1	0.88	112	0	14.3	3.2	0.67	5.13	0.61	2.96	126	33.9	73.1	107	58.2	11	6	78	15.1	5.2	17.5	4.5	16.3	4.8	0	0	14.9	0	0.8	1.7
NCKUH	78	M	149.8	42.3	3	18.9	1	0	0	0	0	0	0	0	1	0	0	1	0	1	1.35	27	1	13.6	2	0.7	4.67	0.7	3.21	101	41.3	59.1	102	76.7	20	15	38	5.3	7.1	5	7.5	5.1	7.3	0	0	8.8	1.8	0.6	1.5
NCKUH	78	F	148	41.3	3	18.9	1	1	1	0	0	0	0	0	2	1	0	1	0	1	0.52	68.4	0	11.3	3.2	0.98	4.16	0.79	2.79	76.8	29.3	61.8	114	88.4	26	20	48	5.5	8.9	5.7	8.6	5.6	8.7	0	0	10.8	2.4	0.1	0.3
NCKUH	64	F	143.7	39	3	18.9	1	1	1	0	0	0	0	0	2	1	0	1	0	1	0.59	69.8	0	10.1	3.5	0.58	4.18	0.61	2.2	77.7	16.2	79.2	68.7	55.4	31	25	69	4.2	16.4	7.6	9	5.9	11.6	0	0	13.3	2.2	0.8	1.4
NCKUH	46	F	157	46.6	3	18.9	1	0	0	0	0	0	0	0	1	0	0	1	0	1	0.54	112.7	0	9	3.2	0.76	5.04	0.52	2.69	120	26.8	77.7	104	73.2	35	25	103	14.9	6.9	17.9	5.8	16.4	6.3	0	0	22.4	0	1.5	2.2
NCKUH	46	F	156.9	46.6	3	18.9	1	0	0	0	0	0	0	0	1	0	0	1	0	1	0.64	95.1	0	10.4	2.9	0.64	4.79	0.58	2.66	107	26	75.7	89.8	63.7	53	37	88	11.9	7.4	13.6	6.5	12.8	6.9	0	0	10.7	2	0.3	1.1
NCKUH	83	M	178	60	3	18.9	1	0	0	0	0	0	0	0	1	0	0	1	1	1	0.74	64.2	0	9.5	2.02	0.86	4.44	0.62	2.64	89.6	25.5	71.6	100.46	56.4	28	16	45	6.9	6.4	6.9	6.4	6.9	6.4	0	0	10.5	3	0.8	1.3
NCKUH	44	M	164	51	2	19	0	0	0	0	0	0	0	0	1	0	0	1	0	1	0.65	104.6	0	11.2	3.4	0.99	4.05	0.81	2.28	72.1	17.7	75.7	112	70.4	19	13	73	5.9	12.4	7.8	9.3	6.8	10.7	0	0	14.8	0		1
NCKUH	63	F	163	50.4	3	19	0	0	0	0	0	0	0	1	2	1	1	1	0	1	6.24	8.6	1	10.6	3.9	1.49	5.47	1.09	4.22	146	79.5	45.5	298	196	75	49	71	5.7	12.6	4.8	14.9	5.2	13.6	0	0	10.2	2.1		0.6
NCKUH	68	M	162.5	50.1	3	19	0	1	1	0	0	0	0	1	3	1	1	1	0	1	9.78	5.1	1	11.8	4.22	0.96	5.28	0.87	3.57	134.1	53.4	60.2	177.44	108.9	25	16	84	8.4	10	10.6	7.9	9.5	8.9	0	0	13.6	0	0.5	1.2
NCKUH	66	F	154	45.1	3	19	0	0	0	0	0	0	0	0	1	0	0	1	0	1	1.01	45.9	1	12.6	2.94	0.98	4.21	0.72	2.26	79.1	17.3	78.2	110.57	76.8	25	18	63	10	6.4	12.7	5	11.3	5.6	0	0	14.7	3.1	0.6	1.3
NCKUH	49	F	150	42.8	2	19	0	0	0	0	0	0	1	0	3	1	1	1	0	1	3.7	14.6	1	13.7	4.2	0.85	4.79	0.73	3.2	107	41	61.7	124	89.9	65	48	114	9.8	11.7	20.3	5.6	15	7.6	0	0	16.3	2.8	0.7	1.7
NCKUH	81	M	163.2	50.7	3	19	0	0	1	1	0	1	0	1	4	1	1	1	0	1	2.19	19	1	9.1	4.6	1.19	5.37	0.81	3.59	140	54.1	61.4	205	121	79	52	95	4.8	19.9	8.6	11.1	6.7	14.3	1	0	10.9	3.9	1.5	2
NCKUH	49	F	156	46.4	3	19.1	0	0	0	0	0	0	0	0	1	0	0	1	0	1	1.98	29.6	1	12.6	3.11	0.92	4.55	0.97	2.88	94.7	31.8	66.5	144.08	102.2	17	12	84	6.9	12.2	7.4	11.3	7.2	11.7	0	0	15.9	2.5	0.3	0.8
CM	89	F	150	43	2	19.1	0	0	0	1	0	1	0	1	2	1	0	0	0	3	0.95	32.06	1	9.4			5.51	1.51	4.26	148	81.3	45.1	312	233.1	56	42												0.7	0
NCKUH	35	M	181.5	63	3	19.1	0	0	0	0	0	0	0	0	1	0	0	1	0	1	0.78	117.8	0	16.5	2.5	0.7	4.31	0.7	2.69	83.5	26.8	67.9	88.9	48.8	19	11	77	15.3	5	13.5	5.7	14.4	5.3	0	0	13.6	1.8	1.1	1.5
NCKUH	86	F	155	46	2	19.1	0	1	1	0	0	0	0	0	2	1	1	0	0	3	8.56	4	1	10.9	4.32	0.86	4.38	0.67	2.82	86.7	30	65.4	102.49	74.8	49	35	131	10	13.1	11	11.9	10.5	12.5	0	0	17.4	3.3	0.5	0.9
NCKUH	84	M	158	47.8	3	19.1	0	1	1	0	0	0	0	0	2	1	0	1	0	1	0.61	60.9	0	9.3	3.1	0.93	4.68	0.88	2.47	101	21.7	78.5	143	89.4	50	34	77	7.8	9.9	12.2	6.3	10	7.7	0	0	18.7	2.6	0.9	1.3
NCKUH	37	M	166.5	53.2	3	19.2	0	0	0	0	0	0	0	0	1	0	0	1	0	1	1.05	72.5	0	12.1	2.73	0.7	4.91	0.51	2.85	113.6	30.8	72.9	82.81	58.4	7	4	67	11.2	6	13.7	4.9	12.5	5.4	0	0	16.6	2.1	0.2	0.6
NCKUH	28	F	166.8	53.4	2	19.2	0	0	0	0	0	0	0	0	1	0	0	1	0	1	0.66	125.9	0	13.8	3.43	0.94	4.77	0.89	3.18	105.8	40.3	61.9	150.04	74.3	53	34	52	10.4	5	12.6	4.1	11.5	4.5	0	0	12.6	0	0.9	1.2
NCKUH	79	M	162	50.6	3	19.3	0	0	0	0	0	0	0	0	1	0	0	1	0	1	0.94	45.6	1	10.5	3.83	1.12	4.31	0.96	2.45	83.5	21.2	74.7	150.42	98.3	41	27	75	13.6	5.5	13.6	5.5	13.6	5.5	0	0	11.2	2.2		0
NCKUH	80	M	150	43.4	2	19.3	0	0	0	0	0	0	0	0	1	0	0	1	0	1	1.6	22.6	1	12.6	2.9	0.73	5.72	0.76	4.63	161	98.8	38.6	157	117	52	39	58	5.4	10.8	4.5	12.6	5	11.6	0	0	12.2	2.4	0.2	0.7
NCKUH	80	F	151	44	3	19.3	0	0	1	0	0	0	0	0	1	0	0	1	0	1	1.45	25.3	1	10.4	2.88	0.94	5.21	0.6	3.28	130.2	43.4	66.7	138.83	96.4	37	27	47	3.4	13.9	7.3	6.5	5.4	8.8	0	0	10.1	2.3	0.8	1.6
NCKUH	83	M	165.5	52.9	3	19.3	0	1	0	0	1	0	0	0	2	1	0	1	0	1	0.67	62.5	0	12.3	3.7	1.06	5.02	0.73	3.04	119	36.2	69.6	158	94.6	54	35	52	7.8	6.7	7.9	6.6	7.9	6.7	0	0	12.7	0	0.6	1.7
NCKUH	83	F	165	52.6	3	19.3	0	0	0	0	0	0	0	0	1	0	0	1	0	1	0.33	126.2	0	13.1	3	0.79	3.88	0.61	2.02	65.1	13.1	79.9	74.5	51.7	43	27	66	3.8	17.4	5	13.3	4.4	15.1	1	1	19	2.9	0.4	0.9
NCKUH	60	F	146	41.2	3	19.3	0	0	0	0	0	0	0	0	1	0	0	1	0	1	0.47	97.4	0	11.3	2.42	0.7	3.98	0.66	2.18	69.1	15.9	77	75.17	56.5	21	17	128	12.4	10.4	13.2	9.7	12.8	10	0	0	15.1	2.8	0.3	0.9
NCKUH	67	M	163.5	51.8	2	19.4	0	0	0	1	0	1	0	0	3	1	0	1	0	1	0.73	71.9	0	15.7	3.8	1.01	5.48	1.04	3.88	146.1	65.3	55.3	219.92	142.8	27	18	30	6.4	4.7	4.8	6.4	5.6	5.4	0	0	14.2	2.6	0.1	0.7
NCKUH	70	M	159	49	2	19.4	0	0	0	0	0	0	0	0	1	0	0	1	0	1	0.73	65.3	0	11.9	3.2	0.53	5.7	0.66	3.68	160	57.4	64.1	119	81	37	25	70	7.1	9.8	12.4	5.6	9.8	7.1	0	0	16.8	2.7	0.8	1.3
NCKUH	55	M	172	57.4	3	19.4	0	0	0	0	0	0	0	0	1	0	0	1	0	1	0.72	94.1	0	8.5	5.1	0.77	5.76	0.88	3.3	164	44.1	73.1	180	101	95	57	83	8.2	10.2	12.2	6.8	10.2	8.2	0	0	17	2	0.6	1.1
NCKUH	91	M	167.1	54.2	2	19.4	0	1	1	0	0	0	0	0	1	0	0	0	0	3	0.9	41	1	14.1	3.3	1.58	5.76	1.03	3.89	164	65.5	60.1	329	187	13	8	61	4.5	13.5	4.3	14.1	4.4	13.8	0	0	10.4	3	0.4	0.9
NCKUH	74	F	148.9	43.1	3	19.4	0	1	1	0	0	0	0	0	2	1	0	1	0	1	1.04	38	1	10.7	2.7	0.79	4.1	0.72	2.36	74.2	19.3	74	90.2	66.3	30	23	76	6	12.8	13.7	5.5	9.8	7.7	0	0	13.2	2.3	0.2	0.9
CM	76	M	168	54.9	3	19.5	0	1	0	1	0	0	0	1	4	1	1	1	0	1	7.28	6.7	1	10.4	3.6		3.98	1.08	2.03	69.2	13.2	80.9	141	88.1	28	17	69	5.2	13.1	7.6	9.1	6.4	10.8	0	0	12.4		0	0
CM	79	M	165	53	3	19.5	0	0	0	0	0	0	0	0	1	0	0	1	1	1	0.61	73.61	0	13.4	3.8		4.17	0.79	3.05	77.3	36.4	52.9			25	16	98	5.5	17.8	8.1	12	6.8	14.4	1	0	13.7		1.5	1.1
NCKUH	52	F	165	53	3	19.5	0	0	0	0	0	0	0	0	1	0	0	1	0	1	0.67	96.7	0	12.7	2.43	0.6	5.06	0.7	2.98	121.8	34.4	71.8	106.06	66.3	29	18	68	14.3	4.8	14.3	4.8	14.2	4.8	0	0	14.2	2	1	1.8
NCKUH	84	F	156.5	47.7	2	19.5	0	0	1	0	0	0	0	0	1	0	0	1	0	1	0.66	56.2	1	10.4	2.4	0.76	4	0.76	2.05	70	13.6	80.6	87.3	58.6	51	35	49	4.5	10.9	5.3	9.3	4.9	10	0	0	12.3	2.1	1.4	2
NCKUH	83	M	162	51.2	2	19.5	0	1	1	0	0	1	0	1	4	1	1	1	0	1	2.14	18.9	1	10.1	3.8	0.96	4.53	0.86	2.94	93.9	33.3	64.5	136	82.4	27	17	58	7.7	12	12.9	7.2	10.3	9	0	0	14.6	3.1	0.5	1.2
NCKUH	81	F	147.4	42.4	3	19.5	0	0	0	0	0	0	0	0	1	0	0	1	0	1	0.67	51.9	1	12.4	3.96	0.97	4.38	0.74	2.07	86.7	14	83.9	118.18	90.9	42	32	46	5.2	8.9	7.2	6.4	6.2	7.5	0	0	9.1	2.2	0.2	0.7
NCKUH	80	M	171	57.1	3	19.5	0	1	1	1	1	0	0	0	4	1	1	1	0	3	2.44	19.5	1	9.9	3.76	0.99	5.12	0.81	3.86	124.9	64.4	48.5	164.11	100.1	54	33	89	5.8	15.4	8.3	10.7	7	12.6	0	0	5.8	0	1.3	2.1
NCKUH	76	F	160	50	2	19.5	0	0	0	0	0	0	0	1	1	0	1	0	0	3	5.4	8.2	1	9.3	4.25	1.04	5.37	0.86	4.24	139.7	80.2	42.6	192.05	128	65	44	153	4.7	32.4	7.8	19.6	6.3	24.4	1	1	11	3.8	0.7	1.4
NCKUH	77	M	160	50	2	19.5	0	0	1	0	0	0	0	0	1	0	1	0	0	3	2.35	18.6	1	12.3	3	0.66	4.96	0.46	3.11	116	38.2	67.1	86.1	51.3	36	24	48	6	8	4.6	10.6	5.3	9.1	0	0	11.7	2.7	0.3	1.2
NCKUH	53	F	160	50	3	19.5	0	0	1	0	0	0	0	0	1	0	0	1	0	1	0.54	111.9	0	13	2.8	0.66	4.33	0.73	2.51	84.4	22.5	73.3	88.8	59.6	25	17	94	10.2	9.2	12.4	7.6	11.3	8.3	0	0	13.5	2.5	0.6	1.7
NCKUH	55	M	162.5	51.6	3	19.5	0	0	0	0	0	0	0	0	1	0	0	1	0	1	0.76	80.2	0	13.7	3.1	0.82	4.24	0.61	2.72	80.4	27.5	65.8	88.8	56.6	38	25	76	11.2	6.8	15.9	4.8	13.6	5.6	0	0	12	1.8	0.5	1.1
CM	74	M	157.5	48.5	3	19.6	0	1	1	0	0	0	0	0	2	1	0	1	1	1	0.75	59.28	1	14.6	3.5	0.95	4.22	0.94	2.22	79.5	16.6	79.1	126	86.5	20	14	54	3.7	14.4	5.2	10.4	4.4	12.2	0	0	11.2		0	0
CM	71	M	150	44	3	19.6	0	0	0	0	0	0	0	0	1	0	0	1	1	1	1.06	39.78	1	9.8	3.2	0.75	5.54	0.74	3.08	150	37.3	75.1	149	110	29	22	64	6.8	9.4	9.4	6.9	8.1	7.9	0	0			0	0
NCKUH	75	F	152	45.3	2	19.6	0	0	1	0	0	1	0	0	1	0	0	0	0	3	0.62	66	0	9.4	3.8	1	5.37	0.86	3.87	140	64.7	53.8	186	133	34	25	64	4.7	12.1	9.7	8.6	7.2	10.1	0	0	10.5	2.4	1.1	1.5
NCKUH	36	M	163	52.2	3	19.6	0	1	1	0	1	0	0	0	3	1	1	1	0	3	8.23	9.2	1	9.7	3.8	1.02	5.03	0.83	2.85	120.1	31	74.2	166.68	99.2	35	23	89	9.3	9.6	13.4	6.6	8.1	10.9	0	0	12.1	0	0.2	1.1
NCKUH	64	M	156.4	48.1	2	19.7	0	0	0	0	0	0	0	0	1	0	0	1	0	1	1.05	48.4	1	14.6	3.8	0.8	4.87	0.63	2.36	111	19.3	82.6	117	82.4	58	40	104	11.9	8.7	15.3	6.8	12.6	7.6	0	0	19.5	3.1	0.5	0.9
NCKUH	74	M	161	51	3	19.7	0	1	0	0	0	0	0	0	2	1	0	1	0	1	0.83	56.3	1	13.2	3.18	0.81	4.69	0.84	2.71	102	27.3	73.2	127		17	11	51	7.9	6.4	7.9	6.4	7.9	6.4	0	0	11	2.3	0.4	1.3
NCKUH	61	F	159	49.8	3	19.7	0	1	1	0	0	0	0	0	2	1	0	1	0	1	0.61	89.6	0	11.5	3.6	1.04	4.51	0.97	2.79	92.9	29.3	68.5	155	100	31	21	87	8.4	10.4	15.8	5.5	12.1	7.2	0	0	13.3	0	0.5	1.4
NCKUH	61	F	162	51.7	3	19.7	0	0	0	0	0	0	0	0	1	0	0	1	0	1	0.44	128.9	0	11.6	3.97	0.79	4.82	0.89	3.03	108.3	35.8	66.9	136.55	82.8	49	32	99	9.1	10.9	10.9	9.1	10	9.9	0	0	12.3	2.9	0.8	1.5
NCKUH	74	F	151.1	45	3	19.7	0	0	1	1	1	0	0	1	3	1	1	1	0	1	2.27	18.2	1	7.5	4.5	1.04	5.48	0.72	3.72	146	58.9	59.7	179	130	85	62	96	6.6	14.5	11.4	8.4	9	10.7	0	0	11	3.2		0
CM	64	M	170	57	3	19.7	0	0	0	0	0	0	0	0	1	0	0	1	1	1	0.78	77.14	0	13.4	3.5	0.98	5.33	0.86	3.7	137	58.1	57.6			22	13	44	4.1	10.9	7.1	6.2	5.6	7.9	0	0	10.2		0	0
NCKUH	86	M	156	48	3	19.7	0	0	0	0	0	0	0	0	1	0	0	1	0	1	0.6	60	0	13.4	3.1	0.81	4.58	0.67	2.42	96.1	20.6	78.5	105.68	70	29	20	76	7.9	9.6	10.5	7.2	9.2	8.3	0	0	16.6	3.1	0.5	1
NCKUH	52	M	158	49.3	3	19.7	0	0	0	0	0	0	0	0	1	0	0	1	0	1	0.93	64.8	0	14.1	2.87	0.65	3.94	0.59	2.53	67.5	23	65.9	65.4	42.7	20	14	58	8.7	6.7	14.9	3.9	11.8	4.9	0	0	13.2	2.1	0.2	0.7
NCKUH	84	F	148	43.3	2	19.8	0	0	0	0	0	0	0	0	1	0	0	1	0	1	1.34	25.1	1	8.2	3.1	1.16	3.21	0.96	2.22	41.3	16.6	59.8	99.1	74.5	19	14	168	12.3	13.7	14.7	11.4	13.5	12.4	0	0	9.7	0	0.4	1
NCKUH	71	M	164.5	53.6	3	19.8	0	0	1	0	0	0	0	0	1	0	0	1	0	3	0.89	57.7	1	12.6	3.26	0.85	4.34	0.6		69.8	12.4	82.2	94.12	56.4	11	17	82	6.5	12.7	12.4	6.7	9.4	8.7	0	0	15.5	0	0.5	1.5
NCKUH	75	F	147.5	43.1	2	19.8	0	0	0	0	0	0	0	0	1	0	0	1	0	1	0.43	90.5	0	8.8	2.75	0.93	4.41	0.82	2.64			70.8	125	91.9	26	20	60	4.1	14.7	6.9	8.7	5.5	10.9	0	0	13.2	2	0.3	0.8
NCKUH	68	F	153	46.4	2	19.8	0	0	0	0	0	0	0	0	1	0	0	1	0	1	0.78	59.5	1	12.7	2.84	0.55	3.93	0.66	2.47	67.1	21.7	67.7	63.1	44.8	25	18	76	6.7	11	11.9	6.1	9.3	7.9	0	0	13.1	0	0.8	1.3
NCKUH	58	M	161.5	51.7	3	19.8	0	0	0	0	0	0	0	0	1	0	0	1	1	1	1.02	57.7	1	8.7	3	0.69	6.13	0.81	3.79	189	61.6	67.4	179	118	24	16	47	5.8	8.2	10.1	4.7	7.9	6	0	0	9.4	2.2	1.3	1.9
NCKUH	70	M	166.1	54.7	3	19.8	0	1	1	0	0	0	0	0	2	1	0	1	0	1	1.53	34.8	1	11.4	3.43	0.79	4.62	0.84	2.98	98.2	34.4	65	122.36	74.2	38	24	72	5.3	13.5	6.8	10.4	6.1	11.8	0	0	15.3	2.3	0.2	1
NCKUH	76	F	141.5	39.7	2	19.8	0	0	0	0	0	0	0	1	1	0	1	0	0	3	4.16	8.5	1	10.9	2.7	0.96	4.57	0.66	2.12	95.9	14.8	84.6	119	93	46	37	63	4.4	14.4	8.3	7.6	6.3	10	0	0	15.2	0	0.8	1.2
NCKUH	65	M	160.5	51.1	3	19.8	0	0	1	0	0	0	1	1	3	1	1	1	0	1	10.25	5.2	1	10.6	3.38	1.24	4.37	1.14	2.68	86.2	26.5	69.2	187.3	124	68	45	68	5	13.6	8.3	8.2	6.6	10.2	0	0	12.4	2.2	0.6	1.4
NCKUH	65	F	168	56	3	19.8	0	0	0	0	0	0	0	0	1	0	0	1	0	1	0.66	88.4	0	9.9	2.6	0.99	5.46	0.56	2.91	145	32.5	77.6	152	93.3	23	14	58	8.5	6.9	10.1	5.8	9.3	6.3	0	0	12.1	2.5		0.7
NCKUH	80	F	154.5	47.4	3	19.9	0	0	0	0	0	0	0	0	1	0	0	1	0	1	0.73	54.1	1	13.1	3.23	0.88	4.61	0.65	2.81	97.8	29.9	69.5	110.85	76.5	17	12	71	7.1	10.1	8.9	8	8	8.9	0	0	11.8	2.4	0.3	0.9
NCKUH	49	F	149	44.1	2	19.9	0	0	0	0	0	0	0	1	2	1	1	1	0	1	6.29	8.9	1	9.6	5.05	0.82	5.34	0.72	3.54	138	52.3	62.1	145	105	76	57	115	6	19	8.4	13.7	7.2	16	1	1	12.8	2.8	1.3	1.6
NCKUH	78	M	165	54.1	2	19.9	0	0	0	0	0	0	0	1	1	0	1	0	0	3	3.64	12.8	1	9.3	3.1	0.73	4.47	0.73	2.46	91	21.4	76.5	99.8	62	45	28	20	6.2	3.1	7.5	2.6	6.9	2.8	0	0	14	2.6	1	1.5
NCKUH	85	F	160	50.9	2	19.9	0	1	0	0	0	0	0	0	2	1	0	1	0	1	0.88	44.2	1	10.7						81.4	18.2	77.8			53	35	98	4.5	21.5	5.9	16.5	5.2	18.7	1	1	13.8	3.3	0.7	1.3
NCKUH	28	F	157.3	49.2	2	19.9	0	0	0	0	0	0	0	0	1	0	0	1	0	1	0.49	156.2	0	14.4	2.4	0.69	4.14	0.66	2.32	75.9	18.5	75.6	79.2	55	29	20	69	10.6	6.5	11	6.2	10.8	6.4	0	0	11.3	3.2	1	1.4
NCKUH	78	F	150.4	45	3	19.9	0	0	0	0	0	0	0	1	1	0	0	1	0	1	0.78	49.7	1	12.5	3.8	0.58	4.93	0.67	2.72	114.3	27.6	75.8	96.85	73.4	64	47	86	6.7	12.8	11.5	7.5	9.1	9.4	0	0	14.5	2.5	0.3	0.8
CM	69	M	168.5	56.5	3	19.9	0	0	0	0	0	0	0	0	1	0	0	1	0	1	0.98	56.85	1	13.3	3.5		4.58	0.72	2.79	96.3	29.3	69.6	115	70.7	18	11	60	6.8	8.8	9.6	6.3	8.2	7.3	0	0	13.4		0.7	0
NCKUH	79	F	152	46	3	19.9	0	0	0	0	0	0	0	0	1	0	0	1	0	1	0.76	51.3	1	10.6	3.1	0.82	4.51	0.75	2.61	92.9	24.8	73.3	111	79.3	33	23	70	5	14	10.7	6.5	7.8	8.9	0	0	13.3	2.6	0.8	1.5
NCKUH	67	F	152	46	3	19.9	0	1	1	0	0	0	0	0	2	1	0	1	0	1	0.73	63.9	0	11	3.32	0.72	4.55	0.77	2.4	94.8	20.2	78.7	104.71	79.3	24	17	94	7.2	9.1	9.4	5.8	8.3	11.4	0	0	19.2	2.4	0.8	1.4
NCKUH	71	F	154	47.3	2	19.9	0	0	0	1	0	0	0	1	2	1	1	0	0	3	2.99	15.2	1	8.6	3.78	1.29	5.86	1.09	4.42	170.4	88.6	48	299	210.6	90	63	167	5.6	29.9	9.5	17.5	7.5	22.1	1	1	13.2	3.6	0.3	0.8
NCKUH	82	M	163	53	3	19.9	0	1	1	1	0	0	0	0	3	1	0	1	0	3	0.71	60.1	0	10.9	3.57	0.5	6.37	0.9	4.88	206.1	111.5	45.9	175.29	106	34	22	56	3.7	15	5.7	9.8	4.7	11.9	0	0	18	2.7	0.3	0.9
CM	64	M	163	53	3	19.9	0	0	1	0	0	0	0	0	1	0	0	1	1	1	0.77	72.66	0	7.1	3.9	0.97	4.74	1.02	2.82	104	30.1	71.1			23	15	63	7.6	8.3	11.8	5.4	9.7	6.5	0	0	12.2		0	0
NCKUH	80	F	145	42	3	20	0	0	1	0	0	0	0	1	2	1	1	1	0	1	2.36	14.8	1	9.8	3.2	0.99	3.96	0.88	2.2	68.3	16.2	76.3	114	84.4	32	25	58	3.5	16.6	7.3	8	5.4	10.8	0	0	10.9	2.6	0.4	0.7
NCKUH	69	F	155	48	3	20	0	1	0	0	0	0	0	0	2	1	0	1	0	3	0.37	127.9	0	11.4	3.34	0.81	4.69	0.77	2.46	102	21.4	79	120		45	32	129	8.3	15.6	7.8	16.5	8	16	1	1	10.7	2.5	1.1	1.8
CM	81	F	150	45	3	20	0	0	1	0	0	0	0	0	1	0	0	1	0	1	0.56	65.85	0	9.5	4.1		5.34	1.09	3.04	138	36.2	73.8	313	228.6	67	49	43	6.4	6.7	8.5	5.1	7.5	5.8	0	0	10.9		2.2	2.1
CM	79	F	150	45	2	20	0	0	0	1	0	0	0	0	1	0	0	0	0	3	0.67	56.9	1	13.6	3	0.87	3.48	0.79	2.24	50.2	17	66.1			23	17	73	6	12	8.1	9	7.1	10.2	0	0	12.4		0	0
CM	73	F	150	45	3	20	0	0	1	0	0	0	0	0	1	0	0	1	0	1	0.79	53.01	1	14.4	3.7						22	71			18	13	47	3.6	13	5.8	8.2	4.7	10	0	0	9.5		0.6	0
NCKUH	82	M	160	51.2	2	20	0	0	1	1	0	0	0	0	2	1	1	0	0	3	2.39	17.3	1	7.8	4.2	1.03	6.09	0.73	3.11	186	38.2	79.5	215	142	50	33	105	6.3	16.6	9	11.7	7.7	13.7	0	0	15.7	3.8	0.7	1.1
NCKUH	75	M	164	53.8	3	20	0	1	1	0	0	0	0	0	2	1	0	1	0	1	0.84	57.8	1	13.8	3.57	0.79	4.77	0.85	2.84	105.8	30.5	71.1	129.8	76.4	20	13	51	6.5	7.8	9.1	5.5	7.8	6.5	0	0	11.8	2.3	0.5	1.7
NCKUH	70	F	154.2	47.6	3	20	0	0	1	0	0	0	0	0	1	0	0	1	0	1	0.56	82.6	0	11.5	3.1	0.68	5.16	0.97	3.08	127	37.3	70.6	149	103	51	35	57	6.1	9.3	11.9	4.8	9	6.3	0	0	10.8	2.2	0.3	0.7
NCKUH	80	M	158	50	2	20	0	1	0	0	0	0	0	0	1	0	0	0	1	3	0	0	1	0	3.54	1.23	4.99	0.75	3.24	117.9	42.3	64.1	178.58	74.3	63	35	40	5.6	13.1	7.9	8.7	6.6	10.5	0	0	12.6	2.8	0.2	1
NCKUH	72	M	147	43.3	3	20	0	0	1	0	0	0	0	1	1	0	0	1	0	1	0.75	54.5	1	14.1	3.3	1.02	4.26	0.72	2.54	81.3	23.2	71.5	116	80.5	61	46	129	4.7	27.3	8.2	15.7	6.5	19.9	1	1	10.5	3.2	1.3	2.1
NCKUH	75	F	147.6	43.7	3	20.1	0	0	0	0	0	0	0	0	1	0	0	1	0	1	0.62	63.6	0	12.3	3.1	0.69	4.48	0.81	2.58	91.5	24.1	73.7	104	78.8	55	41	74	7.4	10	9.9	7.5	8.6	8.6	0	0	19.4	0	0.8	1.2
NCKUH	54	M	161	52	3	20.1	0	0	0	0	0	0	0	0	1	0	0	1	0	1	1.03	60.3	0	13.6	3.2	0.82	5.05	0.72	2.9	121	32.2	73.4	132	84.6	29	19	60	9.3	6.4	13.7	4.4	11.5	5.2	0	0	18.5	2.1	0.3	0.7
NCKUH	86	F	145	42.2	3	20.1	0	0	1	0	0	0	0	0	1	0	0	1	0	1	0.92	34.4	1	9	3.37	1.02	5.53	0.83	2.92			77.9	193	142	53	41	86	6.5	13.2	7.9	10.7	7.2	11.8	0	0	10.5	2.5	0.4	1.1
NCKUH	84	M	167	56	3	20.1	0	0	0	0	0	0	0	0	2	1	1	1	0	1	2.66	16.4	1	8	3.3	0.68	4.91	0.72	2.51	113	22.5	80.1	111	70.3	24	15	76	9.8	7.8	7.2	10.6	8.5	9	0	0	19.6	3.5		0.7
NCKUH	90	M	167	56	3	20.1	0	0	0	0	0	0	0	0	1	0	0	1	0	1	0.6	64.8	0	8.3	3.3	0.95	5.16	0.91	2.87	127	31.4	75.3	174	105	41	25	60	7.7	7.8	8.9	6.7	8.3	7.2	0	0	17.5	2.5	0.3	0.7
NCKUH	52	M	164	54.1	2	20.1	0	0	0	0	0	0	0	0	1	0	0	1	1	1	1.05	63	0	9.3	2.43	0.75	4.96	0.64	3.19	115.9	40.6	65	112.1	71.4	19	12	95	10.1	9.4	15	6.3	12.5	7.5	0	0	11	2	0.6	1.7
NCKUH	81	M	164	54.1	3	20.1	0	0	1	0	0	0	0	0	1	0	0	1	0	1	0.73	60.7	0	10.4	4.23	0.94	4.06	0.67	2.34	72.7	19	73.9	97.14	60.7	39	25	40	6.4	6.2	7.9	5	7.1	5.5	0	0	12.7	2.3	0.3	1
NCKUH	73	F	160.6	51.9	3	20.1	0	1	0	0	1	0	0	0	2	1	0	1	0	1	0.54	89.4	0	12.3	3.78	0.92	4.06	0.74	2.4	72.4	20.1	72.2	100.46	67	38	25	80	8.3	9.6	11.4	7	9.8	8.1	0	0	15.7	2.4	0.3	0.9
NCKUH	88	F	146	42.9	3	20.1	0	0	0	0	0	0	0	0	1	0	0	1	0	1	0.65	47.7	1	11.4		0.69	4.61	0.78	2.67	97.8	26.4	73	106.56	77.8	28	21	52	6.6	7.8	9.6	5.4	8.1	6.4	0	0	13.7	2.7	0.3	0.6
NCKUH	59	M	163.9	54.1	3	20.1	0	0	0	1	0	0	0	1	3	1	1	1	0	1	5.27	11.5	1	11.2	5.1	0.73	5.2	0.73	3.15	130	39.4	69.7	129	79.1	104	66	126	9.1	13.9	15.1	8.3	12.1	10.4	0	0	12.7	2.4	0.8	2
NCKUH	75	M	169.4	57.8	3	20.1	0	0	0	0	0	0	0	0	1	0	0	1	0	1	1.2	43.5	1	11.3	3.2	0.73	4.84	0.73	2.82	110	30.1	72.6	114	67.9	28	17	55	7.9	7	7.9	7	7.9	7	0	0	15.4	0	0.6	1.3
NCKUH	65	M	158	50.3	2	20.1	0	0	1	1	0	0	0	1	2	1	1	0	0	3	8.66	6.1	1	10.3	4.5	0.81	5	0.81	3.11	118	38.2	67.6	138	91.4	74	50	92	6	15.3	9.3	10	7.7	12.1	0	0	12	2.7		0
NCKUH	80	F	159	51	3	20.2	0	0	0	0	0	0	0	0	1	0	0	1	0	1	0.68	62.5	0	8.3	4	0.82	5.64	0.78	3.04	156	36.2	76.8	167	109	54	36	77	6.1	12.5	10.2	7.5	8.2	9.4	0	0	14.5	2.9	0.5	1.5
NCKUH	64	M	165.5	55.3	2	20.2	0	0	0	0	0	0	0	1	1	0	0	1	0	1	1.93	30.2	1	10.4	4.7	0.74	6.12	0.61	3	188	35	81.4	157	92.4	75	47	117	6.3	18.5	10.9	10.7	8.6	13.6	0	0	21.1	3.6	0.7	1.5
NCKUH	45	F	165	55	3	20.2	0	0	0	0	0	0	0	0	1	0	0	1	0	1	0.72	100.8	0	15	2.7	0.82	4.55	0.67	2.6	94.9	24.6	74.1	106	61.3	21	13	50	9.6	5.3	10.9	4.6	10.2	4.9	0	0	11	2.2		1
NCKUH	28	F	161.5	52.7	3	20.2	0	0	0	0	0	0	0	0	1	0	0	1	0	1	0.61	134.4	0	13.1	2.6	0.76	4.33	0.6	1.99	84.4	12.6	85.1	86.3	55.7	21	13	70	12.4	5.6	14.5	4.8	13.5	5.2	0	0	11.8	1.8	0.3	1.1
NCKUH	75	M	167.2	56.5	3	20.2	0	1	1	0	1	0	0	0	2	1	0	1	0	1	0.65	78.5	0	10.5	3.1	0.75	4.83	0.9	2.97	109	34.2	68.6	133	76.9	48	30	93	8	11.7	6	15.7	7	13.4	0	0	18.1	2.7	0.8	1.4
NCKUH	63	M	161.8	53	2	20.2	0	0	0	0	0	0	0	0	1	0	0	1	0	1	0.71	79.8	0	9.7	3.23	1.19	4.42	1.14	3.13	88.6	38.7	56.3	184.91	116.3	47	31	64	6.6	9.6	8.2	7.8	7.4	8.6	0	0	13	2.5	1.2	1.9
NCKUH	43	F	155.5	49	3	20.3	0	0	0	0	0	0	0	0	1	0	0	1	0	1	0.48	137.5	0	1.7	2.85	0.6	4.17	0.72	2.13	77.3	14.9	80.7	77.88	53.3	37	25	101	12.3	8.2	16.2	6.2	14.2	7	0	0	13.4	0	1.2	1.7
NCKUH	68	M	168	57.2	3	20.3	0	0	1	0	0	0	0	1	2	1	1	1	0	1	9.34	6.1	1	9.4	1.23	0.92	6.01	0.73	3.52	181	51.6	71.5	194	107	35	22	67	3.7	18	6.1	10.8	4.9	13.5	0	0	15.4	2.7		1.4
NCKUH	91	F	141	40.3	3	20.3	0	0	0	0	0	0	0	0	1	0	0	1	0	1	0.79	34.7	1	9.4	3.61	0.9	3.92	0.8	2.08	66.8	14.1	78.9	98.3	66.8	24	19	56	7.3	7.7	4	12.2	5.9	9.4	0	0	11.5	2.4		0.4
NCKUH	80	F	160	51.9	2	20.3	0	0	1	1	0	0	0	0	1	0	0	0	0	3	0.68	63.6	0	13.2	3.5	1.39	4.1	0.53	2.42	74.2	20.6	72.2	125	82.8	38	25	66	5.4	12.2	9.2	7.2	7.3	9	0	0	9.2	2.1		0.5
NCKUH	67	M	157.5	50.3	3	20.3	0	1	0	0	0	0	0	0	3	1	1	1	0	1	2.2	23.2	1	4.5	4.34	1.19	5.43	0.89	3.51	143.3	51.3	64.2	220.96	130.8	59	40	97	15.6	8.8	11.7	11.7	13.7	10	0	0	13	3.3	0.4	1.5
NCKUH	87	M	161.9	53.2	2	20.3	0	0	0	0	0	0	0	0	1	0	0	1	0	1	1.08	36.3	1	12.3	2.1	0.65	3.66	0.79	2.23	56.6	16.8	70.3	70.2	45	24	15	51	7.2	7	7.5	6.8	7.4	6.9	0	0	12.2	2		1
CM	84	M	169	58	3	20.3	0	0	0	0	0	0	0	0	1	0	0	1	0	1	0.87	51.85	1	13	3.9		5.5	0.75	3.35			71.2			29	17												0	0
NCKUH	66	F	153.7	48	3	20.3	0	1	1	0	0	0	0	0	2	1	0	1	0	1	0.66	74.7	0	14.2	2.73	1.04	4.91	0.65	2.48	113.6	21.9	80.7	141.33	91.8	31	22	81	6	13.4	8.1	10	7.1	11.5	0	0	9.6	0	0.3	1.3
NCKUH	78	M	163	54	3	20.3	0	0	0	0	0	0	0	0	1	0	0	1	0	1	0.57	81.6	0	12.5	3.3	1.14	4.69	0.99	2.77	102	28.8	71.8	179	102	24	15	57	7.4	7.7	7.2	7.9	7.3	7.8	0	0	11	17.4		0
NCKUH	72	F	145.5	43.1	2	20.4	0	0	0	0	0	0	0	0	1	0	0	1	0	1	1.16	35.1	1	10.6	3.5	0.65	4.47	0.74	2.58	91.1	24.2	73.5	93.17	71.7	42	32	32	3.4	9.3	6.9	4.6	5.2	6.2	0	0	13	2.6	0.6	1.3
NCKUH	84	M	154.5	48.6	3	20.4	0	0	0	1	0	0	0	0	2	1	0	1	0	3	0.51	74.1	0	9	3.2	1.2	5.32	0.54	4.08	137	73.4	46.4	168	119	42	29	57	6.3	9	7.7	7.4	7	8.2	0	0	12.3	2.8	0.7	1.1
NCKUH	69	M	174.5	62	2	20.4	0	1	1	1	0	0	0	0	3	1	0	1	0	1	1.05	58.2	1	11.1	2.83	1.04	4.72	0.79	2.93	103.2	33	68	147.46	83.8	42	24	67	8.4	7.9	11.4	5.9	9.9	6.7	0	0	11.2	3	0.7	1.5
CM	52	F	155	49	3	20.4	0	0	0	0	0	0	0	0	1	0	0	1	0	1	0.69	86.8	0	7.9	3.7		3.97	0.54	1.91	68.8	11.3	83.6	56.8	39.1	22	15	63	12.4	7.8	14.8	4.3	10.2	6.2	0	0	14.8		0.7	0
NCKUH	26	M	171.5	60.1	3	20.4	0	0	0	0	0	0	0	0	1	0	0	1	0	1	0.58	164.1	0	12.4	3.13	0.94	5.26	0.79	3.13	133.1	38.7	70.9	164.73	94.1	44	26	76	14.2	5.4	18.6	4	16.2	4.6	0	0	11.4	1.4	1.5	2.1
NCKUH	23	F	161	53	3	20.4	0	0	0	0	0	0	0	0	1	0	0	1	0	1	0.65	132.5	0	12.6	2.7	0.58	4.4	0.49	2.84	87.7	30.6	65.1	65.9	42.2	38	25	98	15.5	6.3	20.5	4.8	18	5.4	0	0	11.7	0	1.1	1.3
NCKUH	67	F	147	44.2	3	20.5	0	0	0	0	0	0	0	0	1	0	0	1	0	1	0.61	73.5	0	8.6	2.9	0.99	4.93	0.83	3.44	114	48.8	57.2	157	113	31	23	83	3.5	23.8	4.2	19.9	3.9	21.7	1	1	14	2.3	0.4	0.7
NCKUH	33	F	166	56.4	3	20.5	0	0	0	0	0	0	0	0	1	0	0	1	0	1	0.68	123.3	0	12.4	2.7	0.73	4.46	0.76	2.69	90.5	26.8	70.4	102	63.8	2	14	54	12	4.5	13.7	4	12.8	4.2	0	0	11.1	1.8		0.6
NCKUH	80	F	160	52.4	2	20.5	0	1	1	0	0	0	0	1	2	1	1	0	0	3	7.39	5.9	1	9.1	3.1	1.25	3.69	0.82	2.08	57.8	14.1	75.6	118	78.7	42	28	43	5.3	8.2	8.7	4.9	7	6.2	0	0	11.6	2.5	0.3	1
NCKUH	85	F	152	47.3	2	20.5	0	1	1	0	0	0	0	1	1	0	0	0	0	3	1.87	19.3	1	10.1	3.8	0.77	4.17	0.72	2.44	77.3	21	72.8	91.1	62.8	52	37	269	6.2	43.1	6.7	40	6.5	41.5	1	1	13.9	4.5	0.6	1.2
NCKUH	80	M	161.9	53.7	3	20.5	0	0	1	0	0	0	0	0	1	0	0	1	0	1	1.07	41.8	1	14.4											19	12	35	3.2	10.7	6.1	5.6	4.7	7.4	0	0	10	0	1	1.4
NCKUH	46	F	154.8	49.1	2	20.5	0	0	1	0	0	0	0	0	1	0	0	1	0	1	0.6	106.8	0	12.6	4.2	1.08	5.39	0.74	3.12	140.7	38.5	72.6	181	96.6	47	32	94	8.4	11.1	10.3	9.1	9.4	10	0	0	10.2	1.7		0
NCKUH	35	F	158.5	51.5	3	20.5	0	0	0	0	0	0	0	0	1	0	0	1	0	1	0.4	187.8	0	8.6	2.97	0.7	4.32	0.49	2.97	84	34.1	59.4	73.3	48.2	22	15	53	11.9	4.5	14.6	3.7	13.2	4	0	0	15.1	2.4	0.6	1.1
NCKUH	91	M	162	53.8	3	20.5	0	0	1	0	0	0	0	1	2	1	1	1	0	1	4.66	7.9	1	8.2		1.11	5.33	0.97	2.86	137	31.1	77.3	213	135	45	29	66	6.5	10.1	11.6	5.7	9.1	7.3	0	0	16.4	2.7	0.7	1.4
NCKUH	83	M	167	57.2	2	20.5	0	1	1	0	1	0	0	0	2	1	0	1	0	1	1.71	26.5	1	14.6	3.23	1.49	4.62	0.94	2.23	98.2	16.8	82.9	210.21	92.6	55	34	43	4.2	10.3	5.6	7.8	4.9	8.9	0	0	10.6	2.8	0.4	1.1
NCKUH	60	M	163	54.5	2	20.5	0	0	0	0	0	0	0	1	1	0	1	0	0	3	9.69	6.2	1	7.4	2.9	1.5	6.01	1.03	4.55	181	94.9	47.6	338	214	40	26	146	12.9	11.3	27.6	5.3	20.3	7.2	0	0	9.2	2		0.6
NCKUH	70	M	163	54.5	3	20.5	0	0	0	0	0	0	0	1	2	1	1	1	0	1	7.23	7.3	1	10.8	3.7	0.92	4.73	0.81	2.64	104	25.6	75.4	131	85.1	43	27	73	8.2	8.9	7	10.4	7.6	9.6	0	0	15.2	2.4	0.3	0.9
NCKUH	66	M	159.5	52.2	3	20.5	0	0	1	0	0	0	0	1	1	0	0	1	0	1	1.33	40.3	1	14.2	3.8	0.66	4.18	0.93	2.64	77.7	25.5	67.1	100	64.9	31	20	53	5.9	9	10	5.3	8	6.7	0	0	2.1	2.1	0.8	1.5
NCKUH	66	F	159.8	52.4	3	20.5	0	0	0	0	0	0	0	1	2	1	1	1	0	1	10.84	5	1	9.7	4.2	0.84	4.33	0.99	2.64	84.4	25.6	69.7	128	77.6			101		15.7								1.8	0.8	1.2
NCKUH	69	F	156	50	2	20.5	0	1	1	0	0	0	1	0	2	1	0	0	1	3	1.31	37.6	1	11	2.46	1	4.59	1.12	2.85	96.6	31	67.9	171.9	119.4	32	22	54	8	6.7	2.8	18.9	5.4	9.9	0	0	12.2	1.9	1.4	1.8
NCKUH	36	F	158	51.3	2	20.5	0	0	0	0	0	0	0	0	1	0	0	1	0	1	0.52	142.5	0	12.5	3.23	1.02	5.11	0.79	3.01	124.2	35.2	71.7	165.76	89.6	34	23	102	11.7	8.7	14.7	6.9	13.2	7.6	0	0	9.8	0	1.4	1.7
NCKUH	88	M	166.4	56.9	2	20.5	0	0	1	1	0	0	0	0	2	1	0	1	0	1	0.83	49.5	1	12.4	3.8	1	4.5	0.84	2.22	92.4	16.6	82	137	80.6	42	26	70	8.3	8.5	8.5	8.3	8.4	8.4	0	0	14.7	2.6	0.2	0.9
NCKUH	28	F	163	54.6	2	20.6	0	1	0	0	1	0	0	0	2	1	0	1	0	1	0.62	137	0	13.1	3.62	0.85	5.05	0.85	2.71	121.2	27.3	77.5	149.73	76.8	50	32	89	11.2	7.9	18.9	4.7	15.1	5.9	0	0	11.4	0	1	1.6
NCKUH	86	F	140	40.3	3	20.6	0	0	1	0	1	0	0	0	1	0	0	1	0	1	0	0	1	0		0.84	4.93	0.38	3.77	114	60.8	46.7	94.4	75.5	20	16	55	2.6	20.8	3.2	17.2	2.9	18.8	1	1	7.2	2.5	0.3	0.8
NCKUH	62	M	157	50.7	2	20.6	0	0	0	0	0	0	0	0	1	0	0	1	0	1	0.88	62.4	0	13.7	5	1.28	5.6	0.98	3.58	154	53.7	65.1	258	177	135	91	89	9.7	9.3	13.5	6.6	11.6	7.7	0	0	12.6	2.7	0.8	1
NCKUH	82	M	159	52	3	20.6	0	0	1	0	0	0	0	1	1	0	0	1	0	1	1.32	31.7	1	12.9	2.28	0.7	4.52	1.09	2.09	93.3	14.2	84.8	132.42	82.8	10	6	55	9.1	6	10.6	5.1	9.8	5.5	0	0	13.3	2.4		0.7
NCKUH	75	M	162	54	3	20.6	0	0	1	0	0	0	0	0	1	0	0	1	0	1	0.76	64.1	0	14.1	3.22	0.93	5.34	0.97	3.4	138	47.4	65.7	190	123	58	37	64	4.8	13.3	7.9	8.1	6.3	10	0	0		2.5	0.6	1.3
NCKUH	80	M	159.7	52.5	3	20.6	0	0	0	0	0	0	0	0	2	1	1	1	0	1	2.72	16.1	1	11.3	3.14	0.64	4.73	0.64	3.03	104.1	35.9	65.5	93	60.8	15	10	71	6.5	10.8	6.8	10.3	6.7	10.6	0	0	12.4	2.6		1.2
NCKUH	59	M	163	54.7	3	20.6	0	1	0	0	1	0	0	0	2	1	0	1	1	1	0.94	65.5	0	16.3	3.9	0.87	4.42	0.74	2.76	88.6	28.5	67.8	111	66.9	51	33	53	4.3	12.3	6.6	8	5.5	9.7	0	0	12.7	0		0.8
NCKUH	65	M	171.9	60.9	3	20.6	0	0	0	0	0	0	0	0	1	0	0	1	0	1	0.79	80.3	0	13.5	2.9	0.93	4.65	0.79	3.08	99.8	37.3	62.6	132	75	37	22	57	9.7	5.9	13.7	4.1	11.7	4.9	0	0	11.7	2.3	0.6	1.3
NCKUH	39	F	161	53.5	2	20.6	0	0	0	0	0	0	0	0	1	0	0	1	0	1	0.53	141.6	0	13.5	2.6	0.7	3.93	0.67	2.51	67.1	22.5	66.5	74	47.7	32	21	65	10.7	6	14.6	4.4	12.7	5.1	0	0	12	1.9		1.4
NCKUH	79	F	145	43.4	2	20.6	0	0	1	0	0	1	0	0	1	0	0	0	0	3	0.98	37.5	1	11	5.4	0.95	5.93	0.81	4.55	175	94.9	45.8	205	183	109	82	75	7.6	9.8	12.9	5.8	10.3	7.3	0	0	7.8	3	1.9	2.4
CM	60	M	175	63.3	3	20.7	0	0	0	0	0	0	0	0	1	0	0	1	0	1	0.76	92.54	0	14.1	3.7		4.55	0.73	2.86	94.9	31.1	67.2	178	101.5	38	21	26	4	6.5	9.3	2.8	6.6	3.9	0	0	15		0.8	0
NCKUH	84	F	152.2	47.9	2	20.7	0	1	1	0	0	0	1	0	2	1	0	0	0	3	0.59	63.1	0	13.3	2.3	1.06	4.77	0.79	2.61	106	24.8	76.6	152	103	18	13	62	5.6	11.2	6.6	9.4	6.1	10.2	0	0	15.9	2.7	0.5	1.2
CM	79	M	163	55	3	20.7	0	0	1	0	0	0	0	0	1	0	0	1	0	1	0.82	56.77	1	9.9	2.9		4.86	0.66	2.98	111	34.4	69	204	129.3	12	8	40	4		3.5	11.3	3.7	10.7	0	0	13.7		0.6	0
NCKUH	59	F	157	51	3	20.7	0	0	0	0	0	0	0	0	1	0	0	1	0	1	0.69	83.2	0	12.7	2.89	0.66	4.72	0.66	2.89	103.4	31.9	69.2	97.01	66.9	24	16	69	11.1	6.2	14.1	4.9	12.6	5.5	0	0	20.1	3	0.4	1
NCKUH	74	M	169	59.1	3	20.7	0	0	1	1	0	0	0	0	2	1	0	1	0	1	1.04	52.1	1	11.2	4.46	0.9	6.09	0.9	3.8	186.1	61.9	66.8	222.57	119	67	40	50	5.1	9.8	7.9	6.3	6.5	7.7	0	0	11.1	0	0.7	1.6
NCKUH	92	M	164	55.7	3	20.7	0	1	1	0	1	0	0	0	3	1	1	1	0	1	2.71	13.7	1	9	2.53	0.94	4.62	0.7	2.78	98.2	29	70.4	122.36	73.7	18	12	67	6.6	10.1	10.1	6.6	8.4	7.8	0	0	15.2	2.4	0.4	0.9
NCKUH	75	M	154.6	49.5	3	20.7	0	1	0	0	0	0	0	0	2	1	0	1	0	1	0.74	60.4	0	14.3	3.26	0.73	4.31	0.7	2.42	73.4	20.6	75.3	90.92	62.3	42	29	39	6.3	6.2	7.1	5.6	6.7	5.9	0	0	12.7	2.3	0.5	1.2
NCKUH	77	F	150	46.6	2	20.7	0	1	1	1	0	1	0	0	3	1	0	0	0	3	1.74	23.4	1	9.8	3.8	0.95	4.62	0.84	2.64	98.3	25.6	74	138	97.2	57	41	76	5.8	13.2	6.6	11.5	6.2	12.3	0	0	11.1	2.3	0.4	1.1
NCKUH	70	F	165.5	56.8	3	20.7	0	0	1	0	0	0	0	0	1	0	0	1	0	1	0.51	108.3	0	11.4	3.08	0.74	4.87	0.7	2.63	111	25.3	77.2	113.32	71.7	22	13	66	6.1	10.9	6.3	10.4	6.2	10.6	0	0	14	2.3	1	1.5
NCKUH	83	M	163	55.1	3	20.7	0	0	1	0	0	0	0	1	1	0	0	1	0	1	1.11	39.3	1	10.6	6.64	0.85	5.65	0.92	3.88	156.8	64.9	58.6	190.92	107.9	128	81	131	8.9	14.6	15.4	8.5	12.2	10.7	0	0	15	2.9	1.2	1.7
NCKUH	92	M	160	53.1	3	20.7	0	0	0	0	0	0	0	0	1	0	0	1	0	3	0.79	44.8	1	10.6	3.7	1.21	4.62	1.03	2.2	98.3	16.2	83.5	187	125	51	33	79	9.3	8.5	6.7	11.7	8	9.8	0	0	21.9	2.4	0.9	1.2
NCKUH	60	F	155.7	50.3	3	20.7	0	0	0	0	0	0	0	0	1	0	0	1	0	1	0.68	82.2	0	8.4	3.2	0.76	4.03	0.82	2.26	71.3	17.3	75.7	93	65	27	18	93	8	11.7	10.7	8.7	9.3	10	0	0	14.9	3	0.2	0.6
CM	59	F	157	51.2	3	20.8	0	0	0	0	0	0	0	0	1	0	0	1	0	1	0.79	72.84	0	12.2	3.1	1.04	3.97	0.87	2.53	68.8	23	66.6	118	79	26	17		13.3	6.6							11.8		1.8	0.8
NCKUH	50	M	165	56.5	2	20.8	0	0	1	0	1	0	1	0	1	0	0	0	0	3	0.67	105.4	0	12.6	3.7	1	3.76	0.72	2.33	60.4	18.7	69	93.3	58	22	14	61	5.8	10.6	9.2	6.6	7.5	8.1	0	0	16	0	0.7	1.2
NCKUH	53	M	162	54.5	3	20.8	0	0	0	0	0	0	0	0	1	0	0	1	0	1	0.74	89	0	14.2	3.37	0.88	4.7	0.78	3.32	102.5	44.8	56.3	128.31	80.2	40	25	49	7.3	6.7	8.6	5.6	7.9	6.1	0	0	9.5	0	0.2	0.3
NCKUH	76	F	157.6	51.6	3	20.8	0	0	1	0	1	0	0	0	1	0	0	1	0	1	0.9	51	1	13.7	2.98	1.01	4.26	0.59	2.02	81	13.1	83.9	103.15	68.3	27	18	54	6.6	8.2	6.3	8.6	6.4	8.4	0	0	16.4	3.1	0.4	1
NCKUH	74	M	168.5	59	3	20.8	0	0	0	0	0	0	1	0	2	1	0	1	0	1	0.91	59.4	1	12.4	3.87	0.89	5.11	1.04	2.68	124.6	26.5	78.7	180.85		41	25	57	7.1	8	8	7	7.6	7.5	0	0	12.7	2.4	0.8	1.9
NCKUH	49	F	165	56.6	3	20.8	0	1	0	0	0	0	0	0	2	1	0	1	1	1	0.67	106.8	0	13.5	3.7	0.82	4.8	0.72	3.01	108	35.3	67.3	121	72.9	66	41	90	8.5	10.6	12.1	7.4	10.3	8.7	0	0	11.9	0	0.8	1.3
NCKUH	68	M	166	57.3	2	20.8	0	1	1	0	0	0	0	0	1	0	0	0	0	3	0.45	127.3	0	13.3	2.7	0.58	5.22	0.95	3.63	131	55.5	57.6	138	88.5	25	16	62	6	10.4	8.5	7.3	7.2	8.6	0	0	18.5	0		0
NCKUH	32	M	175	63.7	3	20.8	0	0	0	0	0	0	0	0	1	0	0	1	0	1	0.83	115.1	0	13.6	3.5	0.83	4.76	0.83	3.11	105	38.2	63.6	131	73.6	37	21	112	12.1	9.3	17	6.6	14.6	7.7	0	0	13.6	2	0.6	1.5
NCKUH	75	F	150	46.8	2	20.8	0	1	1	0	0	0	1	0	2	1	0	0	0	3	0.48	88	0	12.7	3.5	0.72	4.62	0.75	2.18	98.3	15.8	83.9	106	75.2	43	31	82	6	13.6	9.5	8.7	7.8	10.6	0	0	24.5	2.3		0
NCKUH	63	F	157.5	51.6	2	20.8	0	0	0	0	0	0	0	1	2	1	1	1	0	1	2.9	19	1	11.5	2.7	0.72	5.08	0.72	3.51	123	51.2	58.4	122	79.7	19	13	49	5.1	9.6	8.8	5.6	6.9	7.1	0	0	10	0	0.3	1
NCKUH	66	F	151.9	48	3	20.8	0	0	0	0	0	0	0	0	1	0	0	1	0	1	0.76	64.9	0	13	3.4	1.03	4.47	0.99	2.71	91	27.3	70	154	107	46	32	64	7.1	9	6.6	9.7	6.9	9.3	0	0	12.3	3	0.4	1.2
NCKUH	68	F	162	54.6	2	20.8	0	1	0	1	1	0	0	1	3	1	1	0	0	3	3.22	17	1	11.6	4.5	1.21	4.88	1.06	3.59	112	54.1	51.7	208	130	44	28	69	2.4	28.8	6.4	10.9	4.4	15.8	1	1	6	2.4	0.9	1.1
NCKUH	80	F	155	50	2	20.8	0	1	1	1	0	1	0	1	3	1	0	0	0	3	1.84	22.6	1	9.6	3.5	1.25	4.15	0.86	2.72	76.4	27.5	64	145	94.8	23	16	70	4.1	17.1	4.5	15.6	4.3	16.4	1	1	14.4	2.1	0.4	1.3
NCKUH	68	M	155	50	2	20.8	0	1	1	0	0	0	1	0	2	1	0	0	0	3	1.29	38.8	1	11.7	1.9	0.73	3.78	0.97	2.23	61.2	16.8	72.5	92.6	52.3	15	10	62	5.8	10.7	8	7.7	6.9	9	0	0	12.4	1.7	0.3	0.8
NCKUH	73	M	161	54	2	20.8	0	0	0	0	0	0	0	1	2	1	1	1	0	1	2.56	19.6	1	11.2	3.74	1.3	4.93	1.16	2.55	114.3	23.5	79.5	237.02	152.9	52	33	109	6.9	15.7	10.9	10	9	12.2	0	0	14.6	3.4	0.4	0.8
NCKUH	76	M	163.1	55.5	3	20.9	0	1	1	0	0	0	0	0	2	1	0	1	0	1	0.88	56.1	1	9.3	2.58	0.99	5.01	0.65	2.95	118.9	33.6	71.8	141.2	87.2	53	34	76	5.2	14.7	8.8	8.6	7	11	0	0	11	2.3	0.3	0.8
NCKUH	41	F	155.1	50.2	3	20.9	0	0	0	0	0	0	0	0	1	0	0	1	0	1	0.67	103	0	12.8	2.6	0.64	4.34	0.79	2.47	84.9	21.7	74.4	92.4	62.9	30	20	89	11.8	7.6	14.9	6	13.4	6.7	0	0	12.4	0	0.8	1.6
NCKUH	84	F	155	50.3	3	20.9	0	0	0	1	0	0	0	0	2	1	0	1	0	1	0.67	58.4	1	12.2	2.6	1.05	5.32	0.81	3.39	137	47.1	65.6	183	120	11	7	39	2.7	14.1	3.4	11.3	3.1	12.5	0	0	12.7	0	0.1	0.4
NCKUH	64	M	165	57	3	20.9	0	1	0	1	0	0	0	0	3	1	0	1	0	1	1.07	56.2	1	12.2	3.03	1.22	4.68	0.85	3.46	101.4	49.4	51.3	171.76	100.5	34	21	45	4.9	9.1	6.7	6.6	5.8	7.7	0	0	9	2.3		0.7
NCKUH	75	M	168	59.1	3	20.9	0	0	1	0	0	0	0	0	1	0	0	1	0	1	1.66	32.1	1	11.8	2.93	0.89	4.57	0.84	3.08	95.7	37.3	61.1	129.86	78.2	30	18	57	7.1	8	7.6	7.4	7.3	7.7	0	0	15.6	2.5	0.6	1.5
NCKUH	81	M	169.5	60.2	3	21	0	1	0	0	0	0	0	0	2	1	0	1	0	1	1.32	37.4	1	14.1	3.2	0.93	4.33	0.53	2.9	84.4	32.2	61.8	94.6	51.4	24	14	50	4.9	10.3	4.4	11.5	4.6	10.9	0	0	9	2.1		0
CM	42	M	172	62	3	21	0	1	0	0	0	0	0	0	2	1	0	1	1	1	0.79	106.82	0	10.1	3.4		4.9	0.72	2.93	113	33	70.8	180	104.6	29	17	48	15.3	5.7	13.1	3.7	11.9	4.1	0	0	13.1		1.6	1
NCKUH	74	M	159	53	2	21	0	0	0	0	1	1	0	1	3	1	1	1	0	1	2.2	22.1	1	9.8	3.55	0.97	5.21	0.83	3.6	130	54.3	58.3	169.24	110.6	83	54	86	5.7	15.1	7.1	12.2	6.4	13.5	0	0	11.1	3.1	1.1	1.2
NCKUH	82	F	149.7	47	2	21	0	1	1	0	1	0	0	1	3	1	1	1	0	1	4.1	9.2	1	9.4	4.41	1.44	4.2	1.12	2.45	78.7	21.2	73.1	195.35	128.5	57	41	65	4.5	14.4	4.5	14.4	4.5	14.4	1	0	14.5	2.4	0.5	1
NCKUH	89	F	143.5	43.2	3	21	0	1	1	0	0	0	0	0	2	1	0	1	0	1	1.09	28.1	1	11.2	4.96	0.84	4.17	0.89	2.28	77.3	17.8	77	111.82	85.4	88	67	126	4	31.5	6.7	18.9	5.3	23.6	1	1	16.6	2.3	0.6	1.2
CM	68	M	158	52.5	3	21	0	1	0	0	0	0	0	0	2	1	0	1	1	1	0.9	58.33	1	12.6	3.1	0.75	5.01	0.76	2.35	119	19.1	83.9	125	82.3	34	22	55	4.7	11.8	10.6	5.2	7.6	7.3	0	0	9.1		0	0
NCKUH	55	M	168	59.4	2	21	0	0	1	0	0	0	0	0	1	0	1	0	0	3	11.67	6	1	12.6	4.3	0.89	5.89	1.09	4.23	173	79.9	53.8	236	140	45	27	60	4.5	13.4	4.9	12.4	4.7	12.9	0	0	12.3	2.4	0.2	1
NCKUH	85	F	159.1	53.3	3	21.1	0	1	1	1	0	0	0	1	4	1	1	1	0	1	2.09	19.5	1	10.6	3.9	1.28	4.18	0.73	2.35	77.7	19.1	75.4	137	85.6	69	45	118	6.1	19.2	6.4	18.4	6.3	18.8	1	1	12.8	2.3	0.5	1.5
NCKUH	61	M	162	55.3	3	21.1	0	1	1	1	0	1	0	0	4	1	0	1	0	3	1.25	48.5	1	16.6	4.16	1.3	4.9	1.05	3.91	112.9	66.3	41.3	220.88	139.8	80	51	56	6	8.8	9	6.2	8	7.3	0	0	15	0	1.1	1.6
NCKUH	65	M	163	56	3	21.1	0	1	0	1	0	1	1	0	5	1	0	1	0	1	0.63	92.6	0	10	5	1.54	5.69	0.8	4.57	159.5	96.1	39.8	278.31	185.5	44	28	171	8	21.3	6.4	26.9	7.2	23.8	1	1	7.3	2.3	1.7	1.8
NCKUH	60	F	163	56	3	21.1	0	1	0	0	0	0	0	0	2	1	0	1	0	1	0.67	92.9	0	12.8	2.9	0.83	4.98	0.65	2.49	117.1	22.1	81.1	121.58	71.5	23	14	66	6.7	9.9	10.7	6.2	8.7	7.6	0	0	12.3	1.9	0.4	1
NCKUH	56	M	171.5	62	3	21.1	0	1	1	1	1	0	0	1	4	1	1	1	0	3	6.37	11.4	1	8.5	3.4	0.86	4.76	0.97	2.72	105	27.5	73.8	149	85.6	43	25	85	6	14.3	14.3	5.9	10.1	8.4	0	0	25.6	0	0.3	0.9
NCKUH	55	M	168	59.5	3	21.1	0	0	0	0	0	0	0	0	1	0	0	1	0	1	1.07	65.6	0	12.7	3.5	1.04	4.65	0.72	2.58	99.8	24.1	75.9	136	83.4	47	28	54	8.2	6.6	14.4	3.7	11.3	4.8	0	0	11.6	1.9	0.3	0.8
NCKUH	65	M	162.5	55.7	2	21.1	0	0	0	0	0	0	0	1	1	0	0	1	0	1	1.3	44.6	1	14.7	4.3	0.72	4.56	0.59	2.41	95.1	20.3	78.6	89.11	48.2	63	40	197	10	19.6	9.7	20.2	9.9	19.9	1	1	13	2.6	0.5	1.3
NCKUH	84	M	170	61	3	21.1	0	0	1	0	0	0	0	0	1	0	0	1	0	1	1.09	43.5	1	9.3	4.4	0.73	5.28	0.77	3.02	134	35.6	73.4	137	79.7	61	36	66	3	21.7	4.3	15.3	3.7	17.9	1	1	14.9	2.7	0.4	0.9
NCKUH	89	F	165	57.5	2	21.1	0	1	1	0	0	0	0	0	1	0	0	0	0	3	1.21	33.7	1	10.8	3.9	0.97	4.55	0.72	2.72	94.9	27.5	71	124		38	23	70	7.5	9.4	9.2	7.6	8.3	8.4	0	0	12.7	3.3	0.3	1.2
NCKUH	50	M	157	52.1	3	21.1	0	0	0	0	0	0	0	0	1	0	0	1	1	1	1.02	63.8	0	15	2.7	1.04	4.71	0.66	2.94	103	33.3	67.7	133	87.5	21	14	74	10.1	7.3	15.5	4.7	12.8	5.7	0	0	14.8	0	0.6	1.5
NCKUH	80	F	143.1	43.3	3	21.1	0	0	1	0	0	0	0	1	2	1	1	1	0	1	2.83	12.8	1	7.5	3.57	0.77	4	0.77	2.21	70	16.4	76.5	88.2	64.9	27	21	63	6.6	9.4	8.3	7.5	7.5	8.4	0	0	17	2.7	0.2	0.7
NCKUH	72	M	161.1	54.9	3	21.2	0	0	1	1	0	0	0	1	3	1	1	1	0	1	7.27	7.1	1	10.7	4.83	1.4	4.61	1.18	2.84	97.8	30.6	68.7	228.48	151.3	85	54	146	4.9	29.9	8.1	18	6.5	22	1	1	11.5	2.6	2.1	2.2
NCKUH	70	M	167	59	3	21.2	0	0	0	0	0	0	0	0	1	0	0	1	0	1	0.71	80.8	0	9.9	3.33	0.97	4.57	0.62	3.13	95.9	38.8	59.5	115.73	69.7	30	18	41	7.9	5.2	7.2	5.7	7.6	5.4	0	0	11.9	2.1	0.5	0.9
NCKUH	65	F	159	53.5	2	21.2	0	1	1	0	0	0	0	0	1	0	0	0	0	3	0.7	79.6	0	11.4	4.2	0.75	4.44	0.68	2.51	89.6	22.5	74.9	96.1	62.8	91	59	91	4.9	18.6	6.5	13.9	5.7	15.9	1	1	12.2	2.5	0.3	1.2
NCKUH	71	F	149.5	47.3	3	21.2	0	0	0	0	0	0	0	0	1	0	0	1	0	1	1.14	39.8	1	11.9	2.9	0.61	4.34	0.61	2.81	84.9	29.8	64.9	75.6	51.8	40	28	43	7.2	6	8.4	5.1	7.8	5.5	0	0	11.3	3.2	0.2	0.5
NCKUH	80	M	165.1	57.7	2	21.2	0	0	0	0	0	1	0	0	2	1	0	1	0	1	0.93	51.7	1	12.1	3.69	0.91	5.33	0.96	3.06	137.3	36.9	73.2	185.66	185.7	33	20	123	9.1	13.4	6.8	17.9	8	15.3	1	1	10.6	2.6		0
NCKUH	23	M	174	64.1	3	21.2	0	0	0	0	0	0	0	0	1	0	0	1	0	1	0.9	115.7	0	15.5	3.2	0.95	5.22	0.95	3.12	131	38.5	70.6	183	105	32	18	121	13.6	8.9	18.2	6.6	15.9	7.6	0	0	16.5	2.2	1	2.3
NCKUH	78	F	143	43.3	3	21.2	0	0	0	0	0	0	0	1	2	1	1	1	0	3	8.5	4.4	1	9.5	4.1	1.07	5.59	0.97	3.9	153	65.9	56.9	225	161	48	37	114	3.7	30.8	7.3	15.6	5.5	20.7	1	1	11.8	3.3	0.5	1.3
NCKUH	65	F	153.5	49.9	3	21.2	0	1	0	0	0	0	0	0	2	1	0	1	0	1	0.45	115.5	0	11.4	2.2	0.56	4.42	0.73	2.59	88.6	24.4	72.5	83.6	56.5	23	16	66	6.8	9.6	8.6	7.6	7.7	8.5	0	0	11.5	0	0.2	0.4
NCKUH	82	M	169	60.5	3	21.2	0	0	0	0	0	0	0	0	1	0	0	1	0	1	0.93	52.4	1	11.1	2.78	0.7	4.77	0.65	2.68	105.8	26.5	74.9	99.97		14	9	50	4.5	10.9	6.3	7.9	5.4	9.1	0	0	14.3	2.3		0.8
CM	64	F	162	55.6	3	21.2	0	0	0	0	0	0	0	0	1	0	0	1	0	1	0.74	79.31	0	12.5	2.6		4.76	0.72	2.36	105	19.3	81.6	172	108.7	19	12	84	6.1	13.7	9.7	8.7	7.9	10.6	0	0	14.7		0.7	0
CM	64	M	165	57.7	3	21.2	0	0	0	0	0	0	0	0	1	0	0	1	1	1	1.09	55.88	1	11.2	3.5	0.95	4.2	1.29	1.69	78.6	8.3	89.5	162	99.6	68	42	75	7.2	10.3	10.6	7	8.9	8.4	0	0	16.5		1.3	0
NCKUH	76	M	170.3	61.5	3	21.2	0	0	0	0	0	0	0	0	1	0	0	1	0	1	0.48	113.9	0	13	3.2	0.82	4.87	0.72	3.08	111	37.3	66.4	124	70.9	23	13	53	6.9	7.6	6.3	8.3	6.6	8	0	0	12.6	2.5	0.4	0.8
NCKUH	82	F	160	54.3	3	21.2	0	1	1	0	0	0	0	1	2	1	0	1	0	1	0.92	47.5	1	8.8	3.5	1.31	3.94	0.93	2.57	67.6	24	64.5	146.61	94	35	23	52	3.5	14.7	3.3	16	3.7	14	0	0	15	0	0.3	0.5
NCKUH	53	F	152.4	49.3	3	21.2	0	0	0	0	0	0	0	0	1	0	0	1	0	1	0.73	81.6	0	10.8	3.5	0.97	4.79	0.83	3.13	107.2	39	63.7	147.26	100.9	39	27	86	6	14.3	12.8	6.8	9.4	9.2	0	0	11.6	2.8	1	1.5
CM	74	F	158	53	3	21.2	0	1	1	0	0	0	0		2	1	0	1	1	1	1.15	42.25	1	0	3.4		5.43	0.74	2.23	143	16.8	88.3	143	93.8	27	18	50	5.9	8.5	5.2	9.7	5.5	9.1	0	0			0	0
NCKUH	89	F	147.5	46.2	2	21.2	0	0	0	0	0	0	0	1	2	1	1	1	0	1	2.29	14.3	1	9.1	2.88	0.79	4.67	0.79	2.53	100.7	23	77.1	119.69	86.1	29	21	83	7	11.8	8.6	9.6	7.8	10.6	0	0	11.3	2.4	0.5	1.2
NCKUH	62	M	161.5	55.4	3	21.2	0	1	0	0	0	0	0	0	2	1	0	1	0	1	0.59	101.7	0	7.9	4.3	0.61	5.55	0.68	3.54	151	52.3	65.4	125	76.2	58	37	88	9.8	9.1	12.2	7.2	11	8.1	0	0	15.5	2.6	0.5	1.1
NCKUH	32	M	171	62.2	2	21.3	0	0	1	0	0	0	0	0	1	0	0	1	0	1	0.78	119.6	0	14.4	4.02	1.04	5.36	0.84	3.38	139	46.6	66.5	189.18	86.4	47	27	93	10.3	9	10.3	9.1	10.3	9	0	0	12.2	1.6	0.7	1.2
CM	47	F	154	50.5	3	21.3	0	0	0	0	0	0	0	0	1	0	0	1	0	1	0.68	95.93	0	12.7	3.2	0.66	3.31	0.96	1.42	44.5	5.3	88.2	70.2	47.8	24	16	86	9	9.6	11.9	7.3	10.4	8.3	0	0	12.8		1.3	0
NCKUH	72	M	168	60.1	2	21.3	0	1	1	0	0	0	0	0	1	0	0	0	1	3	0.51	111.3	0	11.8	3.2	0.61	3.69	0.72	2.15	57.8	15.3	73.5	64.1	37.3	46	27	46	4.2	11.1	8.1	5.7	6.1	7.6	0	0	16	0	0.6	1.3
NCKUH	71	F	155.2	51.3	2	21.3	0	1	0	1	0	0	0	0	2	1	0	0	0	3	0.46	106.9	0	9.3	3.39	1.02	3.58	0.75	2.64	53.7	25.5	52.5	90.28	60.2	23	16	74	7.7	9.6	12.9	5.8	10.3	7.2	0	0	17.7	2.6	0.5	0.9
NCKUH	68	M	166	58.7	3	21.3	0	0	1	0	0	0	0	1	2	1	1	1	0	1	12.65	4.6	1	9.9	3.74	0.96	5.43	1.27	2.71	142.9	27.3	80.9	241.09	143.5	85	51	102	6	17.2	8.1	12.7	7	14.6	1	0	15.9	2.4	0.7	1.4
NCKUH	54	F	149	47.3	3	21.3	0	0	0	0	0	0	0	0	1	0	0	1	0	1	0.72	78.5	0	11.4	2.98	0.75	3.69	0.8	2.07	57.7	13.9	75.9	78.39	54.8	33	23	68	10.2	6.7	10.2	6.7	10.2	6.7	0	0	13.7	2.2	0.5	1.4
NCKUH	87	M	158	53.2	3	21.3	0	0	0	0	0	0	0	0	1	0	0	1	0	3	0.76	51.5	1	12.9	3.8	0.86	4.8	0.86	2.33	108	18.7	51.5	139	95.2	32	21	83	7.8	10.7	6.9	12.1	7.4	11.3	0	0	11.4	2.1		0
NCKUH	85	F	161.6	55.7	3	21.3	0	0	0	0	0	0	0	0	1	0	0	1	0	1	0.76	56	1	7.5	4.6	0.55	5.43	0.73	3.3	143	44.1	69.2	119	75.8	85	54	136	8.2	16.6	10.9	12.5	9.5	14.2	1	0	13.8	3.4	0.4	1.5
NCKUH	85	M	167	59.5	2	21.3	0	1	0	0	0	0	1	0	2	1	0	0	0	3	1	45.5	1	14.2	4.9	0.86	4.59	0.75	3.15	96.8	39.4	59.3	118		56	34	78	7	11.8	8.7	9.6	7.9	10.6	0	0	11.7	3.2	0.4	1.6
NCKUH	79	F	149.2	47.5	3	21.3	0	0	0	0	0	0	0	0	1	0	0	1	0	1	0.7	57.5	1	9.5	2.81	0.55	4.52	0.6	2.67	93.3	26.4	71.7	75.56	54.8	19	14	77	6.9	11.2	9.1	8.4	8	9.6	0	0	15.9	2.6	0.2	0.8
NCKUH	63	F	159	54	3	21.4	0	0	0	0	0	0	0	0	1	0	0	1	0	1	0.58	99.6	0	12.8	2.6							71			24	15	48	6.9	6.9	6.4	7.4	6.7	7.2	0	0	9.6	2.9		0.7
NCKUH	61	F	154.2	50.8	3	21.4	0	0	0	0	0	0	0	0	1	0	0	1	0	1	0.68	82	0	12.6	3.2	0.9	4.4	0.93	2.33	87.7	18.7	78.7	131	89.1	43	29	76	6.3	11.9	9.3	8.2	7.8	9.7	0	0	10.4	1.9	0.2	0.9
CM	70	F	156	52	3	21.4	0	0	0	0	0	0	0	0	1	0	0	1	0	1	0.8	63.19	0	13.3								67.3			25	16	55											0	0
NCKUH	81	F	142	43.1	2	21.4	0	0	1	1	0	0	0	0	1	0	0	0	0	3	0.79	44.7	1	13.1	2.9	1.03	4.14	0.66	2.58	75.9	24.1	68.2	106	83.5	32	25	76	6.8	12.1	7.9	10.4	7.3	11.1	0	0	12.2	2.9	0.3	1.1
NCKUH	85	F	150	48.1	2	21.4	0	0	1	0	0	0	0	0	1	0	1	0	0	3	2.21	16.6	1	11.2	2.8	0.92	4.8	0.77	2.97	108	34.2	68.3	136	95.8	8	5	39	6	6.4	8.4	4.7	7.2	5.4	0	0	16.7	0	0.6	1
NCKUH	75	M	152	49.4	3	21.4	0	1	1	0	0	0	0	0	3	1	1	1	0	3	2.34	19.1	1	12.4	3.55	0.89	3.65	0.81	1.9	56.3	11.2	80.1	87.5	48	16	11	74	8.5	8.7	8.4	8.8	8.4	8.7	0	0	16.7	2.3	1	1.4
NCKUH	64	F	160	54.8	3	21.4	0	1	1	0	0	0	0	0	2	1	0	1	0	1	0.79	73.2	0	14.3	4.1	0.73	5.06	0.73	2.86	122	31.1	74.5	123	74.1	50	32	69	5.8	12	9.7	7.1	7.8	8.9	0	0		2.9	0.7	1.1
NCKUH	48	M	160.7	55.3	2	21.4	0	0	1	0	0	0	0	1	2	1	1	1	0	1	4.15	17	1	12.7	2.78	0.84	4.91	0.7	2.93	113.6	33	71	125.48	83.1	23	15	54	7.9	6.9	11.3	4.8	9.6	5.7	0	0	15	2.1		0.8
NCKUH	53	M	170	62	3	21.5	0	0	0	0	0	0	0	0	1	0	0	1	0	1	1.02	73.4	0	14.1	2.8	1.11	5.91	0.72	4.01	174	70.4	59.5	215	120	14	8	38	7.4	5.1	14.2	2.6	10.8	3.5	0	0	10.1	0		1.2
NCKUH	82	F	148	47	2	21.5	0	1	0	0	0	0	0	0	1	0	0	0	0	3	0.27	140.2	0	11.9	3.23	0.99	3.23	1.14	1.84	41.8	10.2	75.5	100.88	74.2	26	18	49	4.9	9.9	6.7	7.3	5.8	8.4	0	0	16.4	0		0
NCKUH	75	M	155.8	52.1	3	21.5	0	1	0	0	0	0	0	0	2	1	0	1	1	1	0.81	58.1	1	12.2	3.63	0.87	4.55	0.72	2.81	94.8	29.8	68.5	114.14	78.7	23	15	66	5.3	12.4	5.7	11.1	5.5	11.9	0	0	16.4	1.7	0.6	1
NCKUH	80	M	174	65	2	21.5	0	1	1	0	0	0	0	0	1	0	0	0	0	3	1.66	32.6	1	10.9	4.4	0.73	5.91	1.02	3.73	174	59.3	65.9	203	114	63	36	73	4.2	17.4	9	8.1	6.6	11.1	0	0	12.2	3.4	0.5	2
NCKUH	76	M	156.3	52.5	3	21.5	0	0	0	0	0	0	0	0	1	0	0	1	0	1	1.26	37	1	14.1	3.08	0.85	4.15	0.76	2.68	76.5	26.5	65.4	100.1	62.6	14	9	55	5.2	10.7	7	7.9	6.1	9	0	0	12.7	0	0.4	0.9
NCKUH	76	F	151	49	2	21.5	0	0	1	0	0	0	0	0	1	0	0	1	0	1	0.73	59.7	1	11.3	4.19	0.91	4.46	0.91	2.82	90.7	30.2	66.7	133.27	93.2	43	30	66	7	9.3	4.7	14.1	5.9	11.2	0	0	20.4	2.5	0.7	1.5
NCKUH	66	F	157.9	53.6	3	21.5	0	0	0	0	0	0	0	0	1	0	0	1	0	1	0.54	102	0	13.7	3	0.66	4.1	0.73	2.65	74.2	25.8	65.2	80.9	52.9	58	38	100	8.4	11.9	9.8	10.3	9.1	11	0	0	12.3	0	0.7	1.4
NCKUH	80	M	168	60.7	3	21.5	0	0	0	0	0	0	0	0	1	0	0	1	0	1	0.82	61.7	0	12.9	2.7	0.93	4.4	0.66	2.51	87.7	22.5	74.3	109	64.1	42	25	82	6.1	13.3	7.2	11.4	6.7	12.3	0	0	13.2	0	0.6	1.1
NCKUH	72	M	172.5	64	3	21.5	0	0	1	0	0	0	0	0	1	0	0	1	0	1	0.71	85.1	0	14.4	3.7	0.92	4.91	0.77	3.15	113	39.4	65.1	141	78.8	34	20	54	6.5	8.3	10.5	5.2	8.5	6.4	0	0	11.3	2.4		0.6
NCKUH	56	F	150	48.4	3	21.5	0	0	0	0	0	0	0	0	1	0	0	1	0	1	0.8	70.6	0	12.9	3.5	0.75	4.94	0.72	2.61	115	24.8	78.4	119	71.3	19	13	90	7.8	11.6	9.1	10	8.4	10.7	0	0	17.4	0	0.1	0.9
CM	51	M	167	60	3	21.5	0	1	1	0	0	0	0	0	2	1	0	1	0	1	1.21	61.29	0	9.1	2.4		3.97	0.86	2.32	68.8	18.5	73.1	96.5	57.8	22	13	33		6.2									0.7	0.4
NCKUH	83	F	147	46.5	3	21.5	0	0	0	0	0	0	0	0	1	0	0	1	0	1	0.56	65.7	0	13.5	4.1	0.68	5.01	0.72	2.43	119	20.8	82.5	115	84.6	47	34	50	6.7	7.4	10.1	4.9	8.4	5.9	0	0	14.9	2.3	0.2	1
NCKUH	52	F	159.4	54.7	2	21.5	0	0	0	0	0	0	0	0	1	0	0	1	0	1	0.72	92.9	0	10.6	3.26	0.65	4.84	0.57	2.69	109.9	26.8	75.6	90.77	58.9	31	20	86	10.5	8.2	12.4	7	11.4	7.6	0	0	14.1	2.4	0.9	1.7
CM	69	F	153	50.4	2	21.5	0	1	1	0	0	0	0	1	2	1	1	0	0	3	4.35	11.43	1	9.1	3.4		5.33	0.57	3.77			55.7			32	22	82									16.4		0	0
NCKUH	78	F	156	52.4	2	21.5	0	0	1	1	0	0	0	0	1	0	0	0	0	3	0.68	66.4	0	12.7	5	0.75	6.05	0.5	3.62	183	55.2	69.8	140	93.3	94	62	89	4.8	18.6	8.4	10.6	6.6	13.5	0	0	18.1	2.7	0.7	1.2
NCKUH	60	M	161.5	56.2	3	21.5	0	0	0	0	0	0	0	0	1	0	0	1	0	1	0.9	69.4	0	14.7	3.2	1.36	3.47	1.11	1.93	49.8	11.6	76.7	140	83.8	34	22	57	6.4	8.9	9.2	6.3	7.8	7.4	0	0	12.3	1.8	0.3	0.9
NCKUH	76	M	158.3	54	3	21.5	0	1	1	1	0	0	0	0	3	1	0	1	0	1	0.72	66.7	0	15.1	3.41	0.66	4.5	0.69	2.51	92.4	22.5	75.6	91.4	58.2	25	16	79	5.9	13.4	5.9	13.4	5.9	13.4	0	0	11.6	2.2	0.6	1.2
NCKUH	83	F	158	53.8	3	21.6	0	1	1	0	0	0	1	0	3	1	0	1	0	1	0.87	49	1	11.5	3.07	0.93	4.75	0.9	2.84	105.1	30.6	70.9	148.23	92.6	31	20	47	5.3	8.9	6	7.8	5.6	8.3	0	0	18.2	2.4	0.5	0.8
NCKUH	84	F	152	49.8	2	21.6	0	1	1	0	0	0	0	0	1	0	0	0	0	3	1.47	26.3	1	11.9	3.4	0.97	3.65	0.9	2.4	56.3	20.2	64.1	100	69.9	47	32	70	6.8	10.3	6.7	10.4	6.8	10.4	0	0	14.4	2.9		0
NCKUH	64	F	151.5	49.5	3	21.6	0	0	0	0	0	0	0	0	1	0	0	1	0	1	0.58	90.1	0	14.2	3.5	0.76	3.34	0.89	1.65	45.4	7.8	82.9	73	49	29	20	61	5.5	11.1	6.9	8.8	6.2	9.8	0	0	11.9	0	0.6	1.2
NCKUH	80	M	156	52.5	3	21.6	0	0	0	0	0	0	0	1	1	0	0	1	0	1	1.38	31.7	1	11.2	3.55	0.99	4.37	0.94	2.13	86.2	15	82.6	139.76	93.8	36	24	48	5.2	9.2	6.4	7.5	5.8	8.3	0	0	11.6	0	1	1.8
NCKUH	53	F	150.5	48.9	2	21.6	0	0	0	0	0	0	0	0	1	0	0	1	0	1	0.71	83.2	0	13.1	3.1	0.66	5	0.73	3.24	118	42.2	64.2	114	79.7	34	24	63	8.9	7.1	9.7	6.5	9.3	6.8	0	0	13.6	2.6	0.2	0.7
NCKUH	67	M	164.6	58.5	3	21.6	0	1	1	0	1	0	0	0	2	1	0	1	0	1	1.05	56.5	1	14.8	3.4	0.72	5.01	0.72	2.94	119	33.3	72	119	66.9	30	18	64	5.6	11.5	9	7.2	7.3	8.8	0	0	10.9	0		0
NCKUH	77	M	170.4	62.7	3	21.6	0	0	0	0	0	0	0	0	1	0	0	1	0	1	0.67	81.9	0	11.1	3.2	1.1	4.47	0.81	2.79	91	29.3	67.8	142	82.6	19	11	44	7.4	5.9	7.8	5.6	7.6	5.8	0	0	11.1	2.2	0.5	0.9
NCKUH	83	M	160	55.3	3	21.6	0	0	1	0	0	0	0	0	1	0	0	1	0	1	0.94	46.6	1	13.1	2.53	0.89	5.11	0.79	3.87	124.6	64.8	48	151.13	98.1	43	27	57	5.2	10.3	8.4	6.8	7	8.1	0	0	11.4	0		42
NCKUH	84	M	163	57.4	2	21.6	0	1	0	0	0	0	0	0	2	1	0	1	0	1	1.36	32.8	1	15.5	3.01	1.33	4.26	0.87	2.64	81.3	25.5	68.6	160.93	98.1	40	25	57	7.1	8.1	8.8	6.6	7.9	7.2	0	0	12.6	0	0.2	0.3
NCKUH	87	M	168	61	3	21.6	0	1	0	0	0	0	0	0	2	1	0	1	0	1	0.73	61.5	0	14	3.51	1.19	4.46	0.61	2.7	90.7	26.9	70.3	130.79	72.3	24	14	72	7.1	10.1	10.1	7.1	8.6	8.4	0	0	10.4	2.5	0.4	1.1
NCKUH	79	M	163.5	57.8	3	21.6	0	1	1	1	0	0	0	0	3	1	0	1	0	1	0.58	84.4	0	11.9	3.82	0.99	5.01	0.74	2.68	119	26.5	77.7	151.79	92.6	72	45	60	4.4	13.7	9	6.7	6.7	9	0	0	19.4	2.9	1.1	1.9
NCKUH	67	M	157	53.3	2	21.6	0	0	1	0	0	0	0	1	1	0	1	0	0	3	2.11	25.6	1	9.5	3.3	0.96	5.95	0.87	4.65	177	99.8	43.6	217	128	21	14	61	6.4	9.5	7.3	8.4	6.9	8.9	0	0	12.3	2.5	0.7	1.5
NCKUH	22	M	174	65.5	3	21.6	0	0	0	0	0	0	0	0	1	0	0	1	0	1	0.81	132.5	0	16	3.28	0.99	4.72	0.7	3.03	103.2	35.8	65.3	131.86	74.5	45	25	83	14.2	5.9	19.4	4.3	16.8	5	0	0	12.1	1.5	0.8	2.1
NCKUH	67	F	156.5	53	3	21.6	0	0	1	0	0	0	0	0	1	0	0	1	0	1	0.91	59.1	1	11.6	3	0.96	4.33	1.03	2.38	84.4	19.7	76.7	143	92.9	44	29	85	9.4	9.1	9.8	8.8	9.6	8.9	0	0	17.1	2.7	1.1	1.6
NCKUH	77	M	153.5	51	3	21.6	0	0	1	0	0	0	0	0	1	0	0	1	0	1	0.87	51.3	1	14.1	3.5	1.07	4.4	0.9	2.61	87.7	24.8	71.7	145	104	56	38	81	8.4	9.7	6.8	11.9	7.6	10.7	0	0	14.4	2.7	0.5	1.7
NCKUH	75	M	168	61.1	2	21.6	0	0	0	0	0	0	0	0	1	0	0	1	0	1	1	55.2	1	12.7	3.03	0.85	4.15	0.85	2.93	76.3	32.9	56.9	107.84	60.2	37	22	47	7	6.8	12	3.9	9.5	5	0	0		2.1	1	1.5
NCKUH	80	M	168.1	61.2	3	21.7	0	1	1	0	0	0	1	0	3	1	0	1	0	1	0.86	59.3	1	13.4	3.8	1.05	4.92	0.85	2.94	114	33.3	70.8	165	102	47	28	71	6.5	10.9	8.6	8.3	7.6	9.4	0	0	10.7	0	0.8	1.8
NCKUH	75	M	177	67.9	2	21.7	0	0	0	0	0	0	0	0	1	0	0	1	0	1	1.2	51.1	1	12.3	3.92	1.04	4.77	0.84	2.98	105.8	34.4	67.5	155.48	82.3	111	61	36	4.3	8.4	5.8	6.2	5.1	7.1	0	0	12.1	2.8	1	1.7
NCKUH	69	M	163	57.6	3	21.7	0	0	1	0	0	0	0	0	1	0	0	1	0	1	0.93	61.1	0	11.3	5.17	1.09	5.3	1.09	2.94	135.2	33.2	75.4	223.42	131.2	84	52	59	5.8	10.2	7.2	8.2	6.5	9.1	0	0		1.9		0.8
NCKUH	54	M	172.3	64.4	3	21.7	0	0	0	0	0	0	0	0	1	0	0	1	0	1	1.1	69.9	0	14.4	2.98	0.82	5.47	0.6	4.02	145.5	70.8	51.4	136.55	75.4	41	24	49	6.6	7.4	10.1	4.8	8.3	5.8	0	0	11.1	1.8	0.2	1.6
NCKUH	89	F	153	50.8	3	21.7	0	0	0	0	1	1	0	0	2	1	0	1	0	1	0.72	50	1	14.7	2.8	1.04	3.65	0.72	2.65	56.3	25.8	54.2	91.9	64.3	31	21	67	3.6	18.6	7.4	9.1	5.5	12.2	0	0		2.1		0
NCKUH	73	M	169	62	3	21.7	0	0	1	0	0	0	0	0	1	0	0	1	0	1	0.98	58.9	1	12.3	5.16	0.69	5.27	1.06	2.98	133.3	34.4	74.2	167.09	94.4	67	39	94	8.5	11	10.6	8.8	9.5	9.8	0	0	12.2	2.4	0.9	1.6
NCKUH	73	M	163	57.7	2	21.7	0	1	1	0	0	0	0	0	2	1	0	1	0	1	0.94	57.1	1	13.2	2.6	1.04	4.62	1.11	2.47	98.3	21.7	77.9	177	107	39	24	43	5.5	7.9	6.7	6.4	6.1	7	0	0	10.5	0		0
NCKUH	86	F	146	46.3	3	21.7	0	1	1	0	1	0	0	0	3	1	1	1	0	1	2.34	14.8	1	11	3.08	1.04	4.27	0.65	2.04	81.7	13.3	83.7	111.76	62.2			37		7.9		8.2		8.1	0	0		0	0.4	1
NCKUH	66	M	166.1	60	3	21.7	0	0	0	0	0	0	0	0	1	0	0	1	0	1	0.78	79.1	0	14.6	2.8	1.15	3.97	1	2.11	68.8	14.6	78.8	139	79.4	22	13	61	9	6.8	7.3	8.3	8.1	7.5	0	0	13.7	2.5	0.4	1.1
NCKUH	55	F	157.5	54	3	21.8	0	0	0	0	0	0	0	0	1	0	0	1	0	1	0.64	99.6	0	11.4	2.4	0.74	4.75	0.51	3.09	104.8	37.6	64.2	90.61		16	10	52	5.3	9.8	8.6	6	6.9	7.4	0	0	11.1	1.9	1	1.6
NCKUH	61	F	149.1	48.4	3	21.8	0	0	1	0	0	0	0	0	1	0	0	1	0	1	0.76	69.9	0	13.2	3.52	0.65	4.72	0.74	2.73	103.2	27.8	73.1	102.76	69.9	32	22	59	6	9.8	9.6	6.1	7.8	7.5	0	0	14.5	2	0.6	1.7
NCKUH	24	F	167.5	61.1	2	21.8	0	0	0	0	0	0	0	0	1	0	0	1	0	1	0.6	164.1	0	14	3.67	0.8	4.84	0.74	3.03	109.6	35.9	67.2	122.61	62.2	37	22	107	12.5	8.5	13.6	7.8	13	8.1	0	0	13.3	2.2		0
NCKUH	79	F	156	53	2	21.8	0	1	0	0	0	0	0	0	1	0	0	0	0	3	0.6	74.8	0	10.7	2.9										28	19	56	6.9	8.1	9.7	5.8	8.3	6.7	0	0	11.4	2.6	0.9	1.2
NCKUH	85	F	153	51	3	21.8	0	0	0	0	0	0	0	0	1	0	0	1	0	1	0.61	63.9	0	11.9	4.99	0.85	4.6	0.91	2.44	97.1	21	78.4	133.34	93.2	57	38	66	4.7	14	5.7	11.5	5.2	12.6	0	0	14.8	2.8	0.4	1.2
NCKUH	78	F	162.3	57.4	3	21.8	0	1	1	0	0	0	0	0	2	1	0	1	0	1	0.65	76	0	14.7	3.94	1.02	3.7	0.68	2.42	58	20.6	64.4	89.89	57.8	22	14	76	5	15.3	8.1	9.4	6.5	11.7	0	0	9.7	2.2		0.7
NCKUH	74	M	160	55.8	3	21.8	0	0	0	0	0	0	0	0	1	0	0	1	0	1	0.69	74.1	0	13.5	2.9	1.02	4.89	0.72	2.74	112	28	75	146	90.7	28	18	75	7.4	10.1	9.3	8.1	8.3	9	0	0	11.3	2.3		1.2
NCKUH	73	F	151	49.7	3	21.8	0	1	0	0	0	0	0	0	2	1	0	1	0	1	1.17	39.5	1	13.6	3.41	0.88	4.56	0.69	2.67	95.6	26.4	72.4	113.27	77.6	21	14	48	6.6	7.3	4.7	10.2	5.7	8.4	0	0	12.4	3.4		0.6
NCKUH	67	F	167	60.8	2	21.8	0	1	0	0	0	0	0	0	1	0	0	0	0	3	0.77	80.1	0	12.1	4.14	0.87	5.04	0.84	3.01	120.7	35.4	70.7	150.15	96.9	47	28	34	5.7	5.9	12.3	2.7	9	3.7	0	0	15.6	2.1	0.5	1.3
NCKUH	66	F	157.2	53.9	3	21.8	0	0	0	0	0	0	0	0	1	0	0	1	0	1	0.82	67.6	0	11.6	2.35	0.78	3.92	0.74	2.12	66.7	14.8	77.9	84.47	56.3	13	8	65	6.8	9.5	7.9	8.3	7.3	8.9	0	0	16.3	2.4	0.3	0.8
NCKUH	65	M	166.4	60.4	3	21.8	0	0	0	0	0	0	0	0	1	0	0	1	0	1	0.92	68.4	0	14.2	3.2	1.11	4.14	0.93	2.09	75.9	14.2	81.3	138	81.7	24	14	66	7.6	8.6	10.3	6.4	9	7.3	0	0	12.5	0	1	1.5
NCKUH	60	M	163	58	3	21.8	0	0	0	1	0	0	0	0	2	1	0	1	0	3	1.03	62.6	0	11.8	4.3	0.99	5.06	0.92	3.23	122	41.9	65.7	175	108	45	28	80	5.7	14.1	6.6	12	6.1	12.9	0	0	12.2	0	0.7	1.3
NCKUH	86	M	162	57.3	3	21.8	0	0	1	0	0	0	0	0	1	0	0	1	1	1	1	43	1	11.9	4.02	0.94	4.72	0.89	2.68	103.2	26.5	74.3	147.46	92.2	42	26	97	8.8	11	7.7	12.5	8.3	11.7	0	0	12.6	2.9	0.8	1.4
NCKUH	62	F	155.5	52.8	3	21.8	0	0	1	0	0	0	0	0	1	0	0	1	0	1	0.7	81.7	0	12	2.8	0.97	3.9	0.72	2.36	65.9	19.3	70.7	96.6	63.6	32	21	55	3.6	15.3	5.5	10.1	4.5	12.2	0	0	12.6	2.3		0.7
NCKUH	90	M	155	52.5	2	21.9	0	0	0	0	0	0	0	0	1	0	0	1	1	1	0.81	45	1	13.3	3.8	0.72	4.73	0.82	2.9	104	32.2	69	118	79.2	33	22	56	4.3	13	2.7	20.4	3.5	15.9	1	1	11.7	2.5	0.7	1.4
NCKUH	82	F	146	46.6	3	21.9	0	0	1	0	0	0	0	0	1	0	0	1	0	1	0.95	39.5	1	12.5	2.68	0.6	3.49	0.72	1.91	50.5	11.4	77.4	57.76	44.4	11	8	44	6.3	6.9	5.2	8.5	5.8	7.6	0	0	11.6	2.5	0.6	1.2
NCKUH	80	F	160	56	2	21.9	0	1	1	0	0	0	0	0	1	0	0	0	1	3	0.4	116.7	0	8.9	4.7	1.05	5.32	0.81	3.39	137	47	65.6	183	114	42	27	65	4.5	14.4	6.3	10.2	5.4	10.2	0	0	18	0	0.5	0.9
NCKUH	79	F	160	56	2	21.9	0	1	1	0	0	0	0	0	1	0	0	0	0	3	1	47.4	1	13.8	4.6	0.77	5.28	0.69	3.23	134	41.9	68.7	133	84.2	121	76	103	6	17.1	14.5	7.1	10.3	10	0	0	12	2.7	1.2	1.9
NCKUH	69	M	155.5	52.9	3	21.9	0	0	0	0	0	0	0	0	1	0	0	1	0	1	0.97	53.8	1	12.6	3.32	1.06	3.66	0.85	2.17	56.6	15.7	72.4	103.95	71.7	41	27	74	8.8	8.3	11.8	6.2	10.3	7.1	0	0	12.6	2.8		1.6
NCKUH	78	M	181.4	72	3	21.9	0	1	0	0	0	0	0	1	2	1	0	1	0	1	1.47	42.2	1	9.6	3.8	0.85	5.12	1.09	3.07	125	37	70.4	182	91	34	18	66	5.5	12.1	10.5	6.3	8	8.3	0	0	13.1	2.6	0.2	0.7
NCKUH	62	M	169.5	62.9	3	21.9	0	1	1	1	0	0	1	1	5	1	1	1	0	1	9.74	7	1	10.4	3.99	1.13	5.12	1.09	2.94	125	33.3	73.4	218	111	59	34	84	8.3	10.2	6.4	13.1	7.4	11.5	0	0	13.3	1.9	0.4	1.2
NCKUH	85	F	145	46.1	3	21.9	0	0	0	0	0	0	0	0	1	0	0	1	0	1	0.44	80	0	11.4	3.62	0.89	4.22	0.84	2.93	79.5	33	58.5	114	83.2	50	37	59	4.7	12.6	8.8	6.7	6.7	8.8	0	0	9.4	2.3	0.4	0.9
NCKUH	83	F	141	43.6	3	21.9	0	0	0	0	0	0	0	1	1	0	0	1	0	1	0.83	41.6	1	11.8	4.7	1.03	4.4	0.73	2.38	87.7	19.7	77.5	124	92.5	53	40	72	3.4	21.1	5.9	12.3	4.6	15.6	1	1	14.6	2.5	0.5	1.1
NCKUH	64	F	144	45.5	2	21.9	0	0	0	0	0	0	0	0	1	0	0	1	0	1	0.49	98	0	13	3.2	0.76	3.85	0.56	1.86	63.9	10.6	83.4	68.1	51.2	31	23	83	8.9	9.3	11.7	7.1	10.3	8.1	0	0	13.2	2.2	1.4	1.9
NCKUH	85	F	157	54.1	2	21.9	0	1	1	0	0	0	0	0	1	0	0	0	0	3	0.64	64.6	0	12.4	3.6	0.87	5.25	0.84	2.83	132.3	30.2	77.2	160.41	160.4	25	16	41	6.1	6.8	11.2	3.7	8.7	4.8	0	0	9.8	0	0.2	0.7
NCKUH	58	M	166	60.5	2	22	0	0	1	1	1	0	0	1	1	0	0	0	0	3	0.67	102.8	0	13.5	2.9	1.03	6.09	0.84	3.08	186	37.3	79.9	232	139	55	33	76	6.1	12.3	10.3	7.3	8.2	9.2	0	0	11.3	2.7	0.2	0.9
NCKUH	75	M	165.3	60	3	22	0	1	1	1	0	0	0	0	3	1	0	1	0	1	1.23	44	1	10.1	4.2	0.97	5.69	0.79	3.87	159	64.7	59.3	191	115	47	28	76	4.2	18	8.8	8.6	6.5	11.6	0	0	14.3	2.2	0.4	0.8
NCKUH	56	M	182	72.8	3	22	0	0	0	0	0	0	0	0	1	0	0	1	0	1	0.92	92.3	0	14.5	2.9	1.26	6	1.11	3.18	98.3	27.5	72	172	85.1	52	27	51	5.9	8.7	10.8	4.7	8.3	6.1	0	0	11.4	2.2	0.3	0.8
NCKUH	50	F	156	53.5	3	22	0	0	0	0	0	0	0	0	1	0	0	1	0	1	1.01	66.2	0	12.4	2.64	0.75	4.14	0.73	2.72	76.2	27.5	63.9	89.45	58.9	25	17	51	7.1	7.1	10.5	4.8	8.8	5.8	0	0	10.3	2	0.3	0.9
NCKUH	63	M	162	57.7	3	22	0	0	0	0	0	0	0	0	1	0	0	1	1	1	1.11	55.6	1	12.3	2.8	0.61	4.62	0.68	2.69	98.3	26.8	72.7	90.3	56.1	37	23	46	5.6	8.3	9	5.2	7.3	6.4	0	0	11.7	2.1	0.2	0.5
NCKUH	70	M	164.5	59.5	3	22	0	1	1	0	0	0	0	1	2	1	0	1	0	1	1.48	39.1	1	10.1	3.1	0.93	4.94	0.86	2.54	115	23.2	79.8	154	95.1	49	30	82	7.9	10.4	12	6.8	10	8.2	0	0	15.8	2.7	0.3	1
NCKUH	63	M	160	56.3	3	22	0	0	0	0	0	0	0	0	1	0	0	1	0	1	0.92	65.4	0	12.9	3.18	0.84	4.87	0.89	2.73	111	27.8	75	144.29	86.4	34	21	72	7.9	9.1	9	8	8.4	8.5	0	0	13.7	1.5		0.5
NCKUH	43	M	174	66.6	3	22	0	0	0	0	0	0	0	0	1	0	0	1	0	1	0.85	105.6	0	17.3	2.5	0.69	4.9	0.66	3.04	113	36.2	68	106	58.6	30	17	69	11.9	5.8	13.5	5.1	12.7	5.1	0	0	11.5	2.3		0.8
NCKUH	66	F	154	52.2	3	22	0	1	1	0	0	0	0	0	2	1	0	1	0	1	0.75	71.5	0	12	3.9	0.54	4.23	0.93	2.15	79.9	15.3	80.9	91.7	59.2	54	36	83	6.4	13	9.1	9.2	7.8	10.8	0	0		2.2	0.8	1.5
NCKUH	81	F	150.7	50	3	22	0	0	0	0	0	0	0	0	1	0	0	1	0	1	1.05	39	1	6.7	3.3	0.79	4.83	0.43	2.65	109	25.8	76.3	91.1	63.7	31	22	81	8	10.1	10.3	7.9	9.1	8.8	0	0	10	2.4	0.5	1.4
NCKUH	75	M	163	58.5	3	22	0	1	1	1	0	0	0	1	4	1	1	1	0	3	9.81	5.4	1	9.5	3.4	0.84	6.12	1.21	5.17	188	128	31.9	264	159	66	41	58	4.7	12.4	3.7	15.6	4.2	13.8	0	0	9.9	1.9		1.2
NCKUH	89	M	154	52.3	3	22.1	0	1	1	0	1	0	0	1	3	1	1	1	0	1	2.27	16.3	1	7.2	3.74	0.81	5.39	0.72	2.81	140.8	29.9	78.8	146.83	87.3	32	21	54	6	8.9	8.3	6.5	7.1	7.5	0	0	18.9	2		1.2
NCKUH	80	F	155.9	53.6	3	22.1	0	0	0	0	0	0	0	0	1	0	0	1	0	1	0.78	57.3	1	9.3	3.3	0.81	4.92	0.85	3.02	114	35.6	68.8	139	91.4	28	18	29	3.8	7.5	7.3	3.9	5.6	5.1	0	0	10.5	2.8	0.3	0.8
NCKUH	83	F	155	53	2	22.1	0	1	1	0	0	0	0	0	1	0	0	0	0	3	0.85	49.4	1	12.3	2.8	0.86	5.44	0.72	3.65	144	56.3	60.9	154	103	16	11	42	4.6	9.1	6	7	5.3	7.9	0	0	11.9	2		1.2
CM	77	M	155	53	3	22.1	0	0	1	0	0	0	0	0	1	0	0	1	0	1	1.33	34.87	1	13.6	4.9		4.25	0.73	2.71	80.8	27.3	66.2	124	82.1	45	30	52	7.2	7.3	9.6	5.5	8.4	6.2	0	0	9.5		1.1	0
NCKUH	75	F	155	53	2	22.1	0	1	1	0	0	0	0	0	1	0	0	0	0	3	0.45	106.3	0	14.3	4	0.96	4.2	0.78	2.32	78.7	18.5	76.5	113.38	72.2	24	16	51	6.9	7.4	10.1	5.1	8.5	6	0	0	14.4	3.3		0
CM	63	F	155	53	3	22.1	0	0	0	0	0	0	0	0	1	0	0	1	0	1	0.64	88.56	0	13.3	2.3		4.47	0.79	2.32	91	18.5	79.7	127	84.1	26	18	95	8.8	10.8	9.1	10.4	8.9	10.7	0	0	13.4		0	0
NCKUH	69	M	166	60.8	3	22.1	0	1	0	1	1	0	0	0	4	1	1	1	0	3	4.19	14.3	1	9.8	4	0.84	4.66	1.14	2.68	100	73.5	73.5	160	94.7	28	17	65	3.9	16.6	4.7	13.8	4.3	15.1	1	1	14.2	0	0.6	0.9
NCKUH	82	F	145	46.4	3	22.1	0	0	0	1	0	0	0	0	2	1	0	1	0	3	1.83	20.4	1	11.1	3.6	0.73	4.76	0.73	2.99	105	34.7	67	111	82.2	66	48	54	6.6	8.2	7.7	7.1	7.2	7.6	0	0	11.9	2.5	0.3	1.3
CM	71	M	160	56.5	3	22.1	0	0	0	0	0	0	0	0	1	0	0	1	0	1	0.93	58.22	1	12.3	3.1	1	4.44	1.18	2.65	89.6	25.8	71.2	169	106.6	10	6	66	68.2	9.6	9.5	7	8.1	8.1	0	0	13.7		1	0
NCKUH	87	F	152	51	2	22.1	0	0	1	1	0	0	0	0	1	0	0	0	0	3	0.83	45.2	1	13.3	1.99	0.83	3.74	0.69	2.15	59.6	15.3	74.3	78.2	53.2	24	16	66	3.9	16.8	4.8	13.7	4.3	15.1	1	1	13.5	2.8	0.4	1
NCKUH	45	M	178	70	2	22.1	0	1	1	1	0	1	0	0	3	1	0	0	0	3	0.86	107.4	0	10.3	3.4	1.45	6.64	1.21	5.32	251	137	45.4	459	232	31	17	54	4.8	11.4	6.1	8.8	5.5	9.9	0	0	7.9	0	0.6	1.3
NCKUH	73	M	165	60.2	2	22.1	0	1	1	0	0	0	0	0	1	0	0	0	0	3	0.98	57.2	1	15.6	4.47	1.06	4.96	1.01	2.78	116	29.1	74.9	188.56	125.1	58	35	91	5.8	15.8	7.7	11.8	6.7	13.5	0	0	13.9	2.3	0.4	1
NCKUH	67	F	145	46.5	3	22.1	0	0	0	0	0	0	0	0	1	0	0	1	0	1	0.66	71.4	0	5.6	3.4	1.04	4.8	1.04	2.72	108	27.5	74.5	180	136	45	33	100	8.1	12.4	9.7	10.4	8.9	11.3	0	0	12	0	0.7	1.2
NCKUH	64	F	152	51.1	3	22.1	0	0	0	0	0	0	0	0	1	0	0	1	0	1	0.77	70.1	0	9.2	2.79	0.65	3.94	0.65	2.53	68.8	23	66.6	70.3	45.9	25	17	62	7.5	8.3	8.8	7.1	8.1	7.6	0	0	12	2.1		0.8
NCKUH	90	F	147.3	48	3	22.1	0	1	1	0	0	0	0	1	2	1	0	1	0	1	0.78	42.7	1	8.5	4	0.5	5.09	0.6	2.78	123	29	76.4	88.2	62.1	51	36	50	4.4	11.5	5.5	9.2	4.9	10.2	0	0	13.3	2.2	0.6	1.5
NCKUH	69	F	153.5	52.2	3	22.2	0	1	0	0	0	0	0	0	2	1	0	1	0	1	0.68	75.7	0	12.4	3	0.9	4.37	0.72	2.61	86.3	24.8	71.3	110	71.9	37	25	76	7	10.8	10.6	7.2	8.8	8.6	0	0	13.3	0	0.6	1.4
NCKUH	39	F	142.5	45	3	22.2	0	0	0	0	0	0	0	0	1	0	0	1	0	1	0.64	98.6	0	12.6	3.15	0.85	4.47	0.68	2.81	90.9	29.8	67.3	106	78.6	31	23	80	11.4	7	15.9	5	13.6	5.9	0	0	12.3	2.1		0.7
NCKUH	76	F	152	51.2	2	22.2	0	1	1	0	0	0	0	0	1	0	0	0	0	3	0.98	46.4	1	11.5	3.6	0.83	4.7	0.76	2.88	102	31.7	68.9	121	82.9	23	16	79	6.9	11.3	6	13.2	6.4	12.2	0	0	10.5	2	0.5	1.1
NCKUH	75	F	149	49.2	3	22.2	0	0	0	0	0	0	0	0	1	0	0	1	0	1	0.54	82.3	0	12.1	3.8	0.79	4.21	0.73	2.35	79	19.1	75.8	95	63.8	49	34	66	6	11.1	6.7	9.8	6.3	10.4	0	0	11.4	1.7	0.6	1.4
NCKUH	91	F	145	46.6	2	22.2	0	1	1	1	0	0	0	0	2	1	0	0	0	3	1.54	20.6	1	12.9	3.21	0.89	4.03	0.63	2.6	71.2	24.6	65.4	88.54	57.9	26	19	15	4.4	3.4	4.6	3.2	4.5	3.3	0	0	15.9	2.8	0.2	1
NCKUH	74	F	155	53.3	3	22.2	0	1	1	0	0	0	0	1	3	1	1	1	0	1	6.19	7.9	1	8.5	3.7	1.83	3.45	0.88	2.53	49.1	23	53.2	161	110	38	25	70	3.6	19.4	5.1	13.8	4.3	16.2	1	1	10.4	2.8		0
NCKUH	63	M	165	60.4	3	22.2	0	1	0	0	0	0	0	0	2	1	0	1	0	1	0.88	73.4	0	13	3.4	0.86	4.8	0.75	3.22	108	41.6	61.5	128	75.3	30	18	93	6.3	14.7	10.9	8.6	8.6	10.8	0	0	13.2	0	0.9	2.1
NCKUH	79	M	153	52	3	22.2	0	0	0	0	0	0	0	0	1	0	0	1	0	1	0.42	104.9	0	9.1	1.8	0.86	2.04	0.47	1.22	13.4	3.5	73.8	25.4	18.4	15	10	48	8.1	6	5.6	8.7	6.8	7.1	0	0	11.2	3	0.3	0.7
CM	83	M	177	69.6	3	22.2	0	1	0	1	0	0	0	0	3	1	0	1	0	1	0.85	64.82	0	10.7	4.9		4.95	1.82	3.17	116	40	65.5	412	222.7	65	35	78	9.2	8.4	14.1	5.5	11.7	6.6	0	0	13.7		2.3	1.5
NCKUH	80	F	150	50	2	22.2	0	1	1	0	1	0	1	0	2	1	0	0	0	3	0.85	49	1	13.6	2.6	0.79	4.4	0.93	2.4	87.7	20.2	77	120	83.9	13	9	75	7.3	10.3	7.1	10.5	7.2	10.4	0	0	14.7	3	0.4	1
NCKUH	67	F	165	60.5	2	22.2	0	0	1	1	1	0	0	1	2	1	1	0	0	3	2.66	23.1	1	8.1	4.2	0.74	5.67	0.9	2.98	157	34.4	78.2	174	105	86	52	80	7.3	10.9	11.4	7	9.4	8.6	0	0	12.1	2.7	0.4	0.7
NCKUH	57	M	160.7	57.4	3	22.2	0	1	1	1	0	1	0	1	5	1	1	1	0	3	4.51	14.7	1	11.4	3.33	1.14	4.07	0.89	2.18	73	15.9	78.2	133.91	80.7	45	28	115	11.8	9.8	12.7	9.1	12.2	9.4	0	0	10.6	2.5	1.1	1.9
NCKUH	86	M	152.5	51.7	3	22.2	0	0	0	0	0	0	0	0	1	0	0	1	0	1	1.09	35.6	1	12.9	3.13	0.74	4.82	0.7	2.68	108.3	26.5	75.5	111.33	76.3	29	20	73	6.7	11	7.9	9.2	7.3	10	0	0	16.9	2.6	0.4	0.9
NCKUH	63	M	167	62	2	22.2	0	0	0	0	0	0	0	0	1	0	0	1	0	1	0.94	70.5	0	13.6	3.88	1.06	4.57	0.9	2.71	96.1	27.3	71.6	153.96	91.1	93	55	80	7.2	11.2	13		10.1	7.9	0	0	16.2	2.7	0.7	1.8
CM	76	M	160	57	3	22.3	0	0	0	0	0	0	0	1	1	0	0	1	1	1	1.62	31.28	1	13.4											19	12	38	4.2	8.9	7.8	4.8	6	6.3	0	0	10.1		0	0
NCKUH	62	M	160	57	2	22.3	0	0	1	0	0	0	0	0	1	0	0	1	0	1	0.59	104.7	0	10.4	3.1	1	4.33	1	2.65	84.4	25.8	69.4	144	83.2	52	32	80	6.4	12.4	10	8	8.4	9.5	0	0	10.4	0	0.3	1.1
CM	67	M	160	57	3	22.3	0	0	0	0	0	0	0	0	1	0	0	1	1	1	1.07	54.01	1	12.3	3.6	1.02	4.97	1.02	2.49	117	22.1	81.1	190	119.4	50	32	57	6.1	9.3	10.3	5.6	8.2	7	0	0	12.7		0	0
NCKUH	67	F	156.3	54.4	3	22.3	0	1	1	0	1	0	0	0	2	1	0	1	0	1	0.69	79.9	0	12.5	3.5	0.86	3.8	0.86	2.55	62	23.4	62.3	94.9	58.6	32	21	36	5.6	6.5	4	9	4.8	7.5	0	0	13.1	2.1	0.4	1.1
CM	64	F	152.5	51.8	3	22.3	0	0	1	0	0	0	0	0	1	0	0	1	0	1	0.77	71.01	0	13.3	3.4		4.36	0.92	2.38	85.8	19.7	77	151	101.9	27	19	70	5.9	12.7	8	8.7	7	10.7	0	0	14.6		1.6	1.3
NCKUH	77	F	141.5	44.6	3	22.3	0	0	0	0	0	0	1	0	2	1	0	1	0	1	1.34	29.1	1	9.9	3.8	0.68	4.23	0.79	1.97	79.9	12.2	84.7	91.7	67.9	38	29	76	5.2	14.7	5.2	14.7	5.2	14.7	1	0	13.4	1.8	0.4	1
NCKUH	51	F	153	52.2	3	22.3	0	0	1	0	0	0	0	0	1	0	0	1	0	1	0.41	157.4	0	9.9	3.64	0.69	4.7	0.74	3.04	102.5	36.2	64.7	105.86	73	26	18	75	9.1	8.2	11.7	6.4	10.4	7.2	0	0	14.7	2.2	0.2	0.5
NCKUH	79	F	160	57.1	2	22.3	0	0	1	0	0	0	0	0	1	0	1	0	0	3	4.18	11.6	1	11.3	4.5	0.97	4.76	0.72	3.26	105	42.8	59.2	134	85.9	93	58	92	8.7	10.6	12.7	7.3	10.7	8.6	0	0	13.4	3	0.6	1.3
NCKUH	86	F	160	57.1	2	22.3	0	0	1	0	0	1	0	0	1	0	0	0	0	3	0.9	47.6	1	13.9	2.45	1.16	4.2	1.13	2.6	78.4	24.7	68.5	166.79	106.9	24	15	49	4.1	11.8	4	12.1	4.1	11.9	0	0	12.2	0	0.4	1.2
CM	87	M	170	64.5	3	22.3	0	0	1	1	0	0	0	0	2	1	0	1	0	1	0.76	62.47	0	9.5	4.5		5.76	0.73	2.38	164	19.7	88	159	91.1	55	32	78	12.5	6.2	7	11.2	9.7	8	0	0	16		0	0
NCKUH	66	M	167.7	62.8	3	22.3	0	0	0	1	0	0	0	0	2	1	0	1	0	1	0.73	88.4	0	13.5	3.8	0.6	4.57	0.56	2.88	95.9	31.7	66.9	77.7	43.7	45	27	49	5.4	9.2	12.8	3.9	9.1	5.4	0	0	10.8	2.1	0.7	1
NCKUH	50	M	155.5	54	3	22.3	0	0	0	0	0	0	0	0	1	0	0	1	0	1	0.83	81.3	0	10.1	3.9	0.76	4.34	0.82	2.87	84.9	31.4	63	105	65.6	44	29	67	8.6	7.8	13.5	5	11	6.1	0	0	12.2	2.4	0.3	0.8
NCKUH	74	F	152	51.6	2	22.3	0	1	1	0	0	0	0	0	1	0	0	0	0	3	0.56	84.5	0	11.4	3.4	0.93	5.51	0.72	3.4	142	47.4	66.6	162	109	49	33	62	3.7	16.8	7.2	8.6	5.5	11.4	0	0	13.8	0	0.4	1.3
NCKUH	76	M	158	55.8	2	22.4	0	1	0	0	0	0	0	1	1	0	0	0	0	3	1.15	43.1	1	10.6	4.4	1.19	4.96	0.87	2.47	116	21.7	81.3	187	120	112	72	78	2.9	26.5	6.9	11.2	4.9	15.8	1	1	21.4	2.4	0.8	1.1
NCKUH	77	M	157	55.1	3	22.4	0	0	0	0	0	0	0	0	1	0	0	1	0	1	1.28	37.7	1	12.5	3.1	0.61	5.26	0.66	3.24	133	42.2	68.3	111	71.2	31	20	59	6.1	9.6	8.2	7.2	7.2	8.3	0	0	10.4	2.1	0.6	1.2
CM	54	M	166	61.6	3	22.4	0	1	1	0	0	0	0	0	2	1	0	1	0	1	1.09	67.5	0	11.5	3.4	0.85	3.76	1.11	1.54	60.4	6.5	89.3	113	67	24	14	54	6.8	7.9	14.6	3.7	10.7	5.1	0	0	12.2		1	0
CM	60	F	146.5	48	3	22.4	0	0	0	0	0	0	0	0	1	0	0	1	0	1	0.77	69.26	0	13.4	3.5		4.1	0.66	1.79	74.2	9.6	87.1	91.1	65.2	25	18	51	6.1	8.3	7.7	6.6	6.9	7.4	0	0	12.7		0.7	0
NCKUH	83	F	148	49	3	22.4	0	0	1	0	0	0	0	0	1	0	0	1	0	3	0.85	45.6	1	11.9	5.4	0.81	4.52	0.97	2.98	93.4	34.4	63.2	132	93.6	56	39	130	8.6	15.2	6.9	18.8	7.8	16.8	1	1	9.2	2.8	0.4	0
NCKUH	68	F	146	47.7	3	22.4	0	0	0	0	0	0	0	0	1	0	0	1	0	1	0.66	72.3	0	13.9	3.28	1.09	4.22	0.88	2.35	79.3	19.2	75.8	135.24	92	28	20	58	5.9	9.7	8.7	6.6	7.3	7.9	0	0	8.9	2.2	0.5	0.9
NCKUH	68	F	146	47.7	3	22.4	0	0	0	0	0	0	0	0	1	0	0	1	0	1	0.66	72.3	0	13.9	3.28	1.09	4.22	0.88	2.35	79.3	19.2	75.8	135.24	92	29	21	58	5.9	9.7	8.7	6.6	7.3	7.9	0	0	8.9	2.2	0.5	0.9
CM	62	M	173	67	3	22.4	0	0	0	0	0	0	0	0	1	0	0	1	0	1	0.91	79.76	0	14.5	3.2	0.75	5.1	0.76	2.51	124	22.5	81.9	131	73	11	6	101	6.7	15	12.8	7.9	9.8	10.3	0	0	12.5		1.3	0.7
NCKUH	32	F	152.7	52.2	2	22.4	0	1	0	0	0	0	0	0	2	1	0	1	0	1	0.41	191	0	13.5	3.23	0.96	4.88	0.96	2.89	111.7	32	71.3	166.53	86.3	25	17	70	12	5.8	15.7	4.5	13.8	5	0	0	14.6	0		0
NCKUH	88	M	157	55.2	2	22.4	0	0	0	0	0	0	0	0	1	0	0	1	1	1	0.61	65.4	0	9.3	4	0.95	5.57	0.7	3.12	152	38.5	74.7	170	110	55	35	44	4.8	9.2	4.5	9.4	4.6	9.5	0	0	20.3	3	0.4	1.7
CM	64	M	169	64	3	22.4	0	0	0	0	0	0	0	0	1	0	0	1	0	1	0.86	78.55	0	14.3	3.3	0.68	4.94	1.11	2.97	115	34.2	70.3	154	88.8	26	15	59	7.2	8.2	10.1	5.9	8.7	6.8	0	0	11.5		1.2	0
NCKUH	48	F	156.9	55.2	3	22.4	0	0	0	0	0	0	0	0	1	0	0	1	0	1	0.54	130.6	0	12.2	3.2	0.69	5.16	0.69	2.75	127	28.3	77.7	119	75.3	51	33	87	11	7.9	13.5	6.5	12.3	7.1	0	0	12.5	3	0.3	0.9
CM	47	M	168	63.3	3	22.4	0	0	1	0	0	0	0	1	1	0	0	1	1	1	1.8	45.42	1	12	3.7		5.08	1.11	2.94	123	33.3	72.9	234	136.1	18	10	51	7	7.3	6.7	7.6	6.9	7.4	0	0	11.4		2.3	1.4
NCKUH	68	F	155	53.9	2	22.4	0	0	1	1	0	0	0	0	1	0	0	0	0	3	0.79	68.2	0	12.6	3.2	0.58	4.76	0.58	3.12	105	38.5	63.3	83.5	55.3	32	21	60	5.1	11.9	8.3	7.3	6.7	9	0	0	18.3	2.3		0
NCKUH	62	F	157	55.3	3	22.4	0	0	0	0	0	0	0	0	1	0	0	1	0	1	0.72	83.2	0	12.4	2.81	0.92	3.83	0.65	1.89	63	11	82.5	84.54	53.2	21	13	87	10	8.7	14.4	6	12.2	7.1	0	0	12.3	1.7	0.6	1.6
NCKUH	90	F	145	47.2	2	22.4	0	0	0	0	0	0	0	0	1	0	0	1	0	1	1.01	32.5	1	13.3	2.9	0.86	3.57	0.61	1.95	53.3	11.9	77.7	69.3	48.5	23	17	69	6.3	10.9	6.4	10.7	6.4	10.8	0	0	11.8	2.5	0.3	0.8
NCKUH	67	M	162.8	59.5	3	22.4	0	0	0	0	0	0	0	0	1	0	0	1	0	1	1.84	32.8	1	10.8	1.2	0.53	4.28	0.56	2.95	82.2	33.6	59.1	64.2	46.2	4	3	56	4.5	12.5	6	9.2	5.3	10.6	0	0	9.6	3	0.3	0.6
NCKUH	71	M	169.5	64.5	3	22.5	0	0	1	0	1	0	0	0	1	0	0	1	0	1	1.08	57.2	1	13.6	3.67	1.04	4.42	0.89	2.28	88.6	17.8	79.9	142.33	80.9	46	26	73	6.3	11.6	11.5	6.3	9	8.2	0	0	12.3	2.3	1.2	1.6
NCKUH	85	F	148	49.2	3	22.5	0	1	1	0	0	0	0	0	2	1	0	1	0	3	1.15	32.7	1	8.8	3.1	0.75	4.3	0.72	2.65	83.1	25.8	69	94.3	64.6	43	30	98	8	12.2	9.9	9.9	8.9	8.9	0	0	13.7	4		0
NCKUH	77	M	167	62.7	3	22.5	0	0	1	0	0	0	0	0	1	0	0	1	0	1	1.17	46.9	1	11.8	3.23	0.74	4.33	0.83	2.26	84.6	17.3	79.5	103.84	62.6	31	18	56	7.1	7.9	10.8	5.2	8.9	6.3	0	0	13.2	1.8	0.8	1.6
NCKUH	64	M	165.5	61.6	3	22.5	0	0	1	0	0	0	0	0	1	0	0	1	1	1	0.85	76.5	0	13.2	3.8	0.73	5.32	0.66	3.23	137	41.9	69.4	127	72.2	36	21	82	6.2	13.1	9.5	8.7	7.9	10.4	0	0	15.4	2.6	1	1.5
CM	77	M	166.5	62.4	3	22.5	0	1	1	0	0	0	0	0	2	1	0	1	1	1	1.1	49.64	1	14.2	3.9		5.82	0.87	3	168	35	79.2	196	115.4	24	14		10.5		13.2		11.8	6.7	0	0			0	0
NCKUH	30	M	172	66.6	3	22.5	0	0	0	0	0	0	0	0	1	0	0	1	0	1	0.87	117	0	13.8	2.85	0.77	4.89	0.85	3.02	112.5	35.6	68.3	132.71	74.6	19	11	63	12.6	5	13.9	4.5	13.2	4.8	0	0	12.5	0	1	2.1
NCKUH	90	M	163.2	60	2	22.5	0	0	1	0	0	0	0	0	1	0	0	1	0	1	0.91	45.8	1	12.9	4.68	1.23	4.11	0.82	2.67	74.8	26.4	64.8	138.06	80.3	36	22	44	6.5	6.8	8.1	5.5	7.3	6.1	0	0	11.8	2.4		0.8
NCKUH	84	M	150	50.7	2	22.5	0	0	0	0	0	0	0	0	1	0	1	0	1	3	2.86	13.8	1	8.8	2.7	0.64	5.41	0.72	3.19	142	40.6	71.4	127	69.8	40	28	75	7.1	10.5	9.4	8	8.2	9	0	0	13.2	2.7		0.9
NCKUH	82	M	151.9	52	2	22.5	0	0	0	0	0	0	0	0	1	0	0	1	0	1	0.73	57.4	1	11.3	3.4	0.86	4.43	0.83	2.94	89.1	33.3	62.6	119	81.5	24	16	38	4	9.5	5.2	7.4	4.6	8.3	0	0	13.3	3.1	0.2	1
NCKUH	89	M	154.5	53.8	3	22.5	0	0	1	0	0	0	0	0	1	0	0	1	0	1	0.73	52.2	1	10.2	4.2	1.3	4.37	1.08	2.78	86.2	29	66.3	187.3	127.4	98	65	119	3.5	34.4	5.2	22.9	4.3	24.5	1	1	13.5	2.4		1.5
NCKUH	63	F	152.6	52.5	3	22.5	0	0	0	0	0	0	0	0	1	0	0	1	0	1	0.65	86.4	0	7.4	3.66	0.62	5.06	0.78	3.39	121.7	46.9	61.4	116.93	77.4	61	41	97	9.3	10.5	12.4	7.9	10.8	9	0	0	17.3	0	0.5	0.9
NCKUH	73	F	157	55.6	3	22.6	0	0	1	0	0	0	0	0	1	0	0	1	0	1	0.72	71.9	0	13.9	3.67	0.74	4.91	0.74	2.28	113.6	17.8	84.3	120.36	79.2	29	18	71	6.5	11	8.6	8.3	7.6	9.4	0	0	14.2	2.1	0.6	1.2
NCKUH	83	F	154	53.5	3	22.6	0	1	0	0	0	0	0	0	2	1	0	1	0	1	1.06	40	1	13.2	3.94	0.75	4.23	0.64	2.84	80	30.6	61.7	85.48	54.1	47	31	100	9	11.1	12.5	8	10.7	9.3	0	0	11.5	1.8	0.7	2
NCKUH	53	M	167.5	63.3	3	22.6	0	0	1	0	0	0	0	0	1	0	0	1	0	1	0.8	95.6	0	14.8	3	0.68	5.19	0.75	2.83	129	30.3	76.5	126	70.4	35	20	56	9.3	6	9.4	6	9.3	6	0	0	15.5	0	0.5	1.2
NCKUH	78	M	164.5	61.1	3	22.6	0	0	1	0	0	0	0	0	1	0	0	1	0	1	1.13	46.6	1	10.2	3.9	0.72	4.98	0.72	3.12	117	38.5	67.1	118	68.6	48	29	62	6.7	9.3	7.7	8.1	7.2	8.7	0	0	13	0	0.8	1.4
NCKUH	61	F	167.2	63.2	3	22.6	0	0	1	0	0	0	0	0	1	0	0	1	0	1	0.58	119.6	0	12.9	2.8	0.86	4.76	0.72	3.04	105	36.2	65.5	123	72.4	21	12	47	9.1	5.2	9.2	5.1	9.1	5.1	0	0	10.3	2.1	0.8	1.5
NCKUH	74	F	148.5	49.9	3	22.6	0	1	0	0	0	0	0	0	2	1	0	1	0	1	0.41	111.6	0	13.7	2.86	0.65	4.84	0.6	3.13	109.6	39.9	64.5	93.71	65.5	22	16	56	4.4	12.7	10.9	5.1	7.7	7.3	0	0	9.9	2.4	0.9	1
NCKUH	80	M	163.1	60.2	3	22.6	0	0	0	0	0	0	0	0	1	0	0	1	0	1	1.15	43.6	1	10.5	3.94	0.92	4.86	0.84	2.96	110.5	33.8	69.4	146.31	80.8	35	21	110	6.8	16.2	7.8	14.1	7.3	15.1	1	1	19.3	2.7	0.2	1
NCKUH	65	M	154.6	54.1	3	22.6	0	0	0	0	0	0	0	0	1	0	0	1	0	1	0.68	82.9	0	13.1	3.2	0.72	4.81	0.72	2.47	108	21.7	79.9	111	71.2	44	29	69	8.8	7.8	11.2	6.1	10	6.9	0	0	19.6	0	0.6	1.1
NCKUH	64	F	153	53	3	22.6	0	0	0	0	0	0	0	0	1	0	0	1	0	1	0.53	105.6	0	12.7	3.48	0.79	4.27	0.89	2.33	81.7	18.8	77	111.76	75.5	21	14	88	5.9	14.8	4.4	19.9	5.2	17	1	1	20.9	2.3	0.8	1
NCKUH	72	M	171.5	66.6	2	22.6	0	0	0	0	0	0	1	0	2	1	0	1	0	1	0.72	87.4	0	15.9	3.2	0.81	5.16	0.81	2.66	127	26	79.5	146	77.7	29	16	59	6.2	9.5	5.7	10.5	5.9	10	0	0	12.5	1.8	0.7	1.6
NCKUH	32	M	172	67	3	22.6	0	0	0	0	0	0	0	0	1	0	0	1	0	1	0.87	115.5	0	12.7	3.46	0.97	4.7	0.92	2.72	102.5	27.5	73.2	152.45	84.7	36	20	90	13.9	6.5	19.9	4.5	16.9	5.3	0	0	15.1	0	0.7	2
NCKUH	49	F	144.5	47.3	2	22.7	0	1	1	0	0	0	0	0	2	1	0	1	0	1	0.51	117.2	0	11.7	3.99	0.74	4.52	0.74	2.02	93.5	13.1	86	104.37	68.4	28	13	101	7.7	9.3	9	8	8.3	8.6	0	0	15	0	0.4	1.1
NCKUH	38	F	148.5	50	3	22.7	0	0	0	0	0	0	0	0	1	0	0	1	0	1	0.58	122.1	0	13.6	3.32	0.77	4.55	0.51	3.02	95	35.6	62.5	86.91	64.4	26	18	94	13.6	6.9	17.8	5.3	15.7	6	0	0	12.3	0	0.3	1
CM	73	M	168	64	3	22.7	0	0	1	0	0	0	0	1	2	1	1	1	0	1	5.65	10.54	1	16.3	3.6		4.77	0.73	3.41	106	47.8	54.9	183	105.9	27	15	68	5.2	13.1	7.2	9.3	6.2	10.9	0	0	10.9		1.4	0
NCKUH	70	M	164	61	3	22.7	0	0	1	0	0	0	0	0	1	0	0	1	1	1	0.85	69.8	0	13.3	2.86	0.6	4.79	0.83	2.58	107.2	24.2	77.5	109.46	68.4	29	17	90	8.5	10.6	9.3	9.7	8.9	10.1	0	0	14.5	3.2		0
CM	59	M	152	52.4	3	22.7	0	1	1	1	0	1	0	1	4	1	0	1	0	1		0	1	9.2	3.6	1.47	5.5	1.5	3.3	147	44.1	70	368	247.4	32	22	82	5.4	15.3	5.9	13.8	5.6	14.6	1	0	12.1		2.9	2.6
NCKUH	84	F	161	58.8	2	22.7	0	1	1	0	0	0	0	0	1	0	0	0	0	3	0.53	86.3	0	13.5	3.94	1.51	4.32	0.72	2.9	83.9	32.2	61.7	167.46	100.3	28	17	50	4.5	11.1	8	6.2	6.2	8	0	0	12.8	4.1	0.2	0.8
NCKUH	64	F	155	54.5	3	22.7	0	0	0	0	0	0	0	0	1	0	0	1	0	1	0.53	108.5	0	11.3	3.3	0.62	5.05	0.79	3.69	121	57.7	52.3	118.61	74.1	25	16	42	5	8.3	8.2	5.1	6.6	6.3	0	0	12.3	2.6	0.1	0.5
NCKUH	47	F	159	57.4	3	22.7	0	0	0	0	0	0	0	0	1	0	0	1	0	1	0.69	107.5	0	11.2	2.7	0.75	4.55	0.75	2.94	94.9	33.3	64.9	106	67.5	24	15	105	13.8	7.6	12.6	8.3	13.2	8	0	0	14.9	2.1	0.3	0.8
NCKUH	76	M	160.5	58.5	3	22.7	0	0	0	0	0	0	0	0	1	0	0	1	0	1	0.67	77.6	0	12.3	4	0.84	4.84	0.73	2.6	110	24.6	77.6	125	76.7	57	35	64	5.4	12	8.7	7.4	7	9.1	0	0	11.5	2.3		0.4
NCKUH	67	F	153	53.2	2	22.7	0	0	1	1	1	0	0	0	1	0	0	0	0	3	0.6	89.9	0	13.8	3.69	0.78	5.43	0.83	3.54	142.9	52.4	63.3	156	107.5	49	33	81	6	13.5	7.7	10.4	6.9	11.8	0	0	11.2	0		0.6
NCKUH	72	F	155	54.6	3	22.7	0	0	1	0	0	0	0	0	1	0	0	1	0	1	0.76	67.9	0	9	4.78	0.74	5.33	0.79	3.23	137.3	42	69.4	143.59	90.3	65	42	70	5.8	12	11.3	6.2	8.5	8.1	0	0	11.6	1.8	1	1.5
NCKUH	79	F	154	53.9	3	22.7	0	1	1	0	0	0	0	0	2	1	0	1	0	1	1.05	43.5	1	11.3	3.39	0.9	4.52	0.96	3.16	93.5	39.7	57.5	139	88.2	24	16	65	6.2	10.4	3.4	18.7	4.8	13.4	0	0	12.2	2.2	0.3	1.1
NCKUH	56	M	170.4	66	3	22.7	0	0	1	1	1	1	0	1	3	1	0	1	1	1	1.27	60.6	0	12.4	6.2	0.82	7.41	0.97	6.78	290	238	17.9	310	174	156	88	118	5.2	22.8	13.1	9	9.1	12.9	0	0	6.7	2.8		1.9
NCKUH	63	M	165	61.9	2	22.7	0	0	0	0	0	0	0	0	1	0	0	1	0	1	1.11	59.6	1	14.2	4	1.06	5.35	0.81	2.75	138	28.3	79.5	186	104	52	31	81	8.6	9.4	10.1	8	9.3	8.7	0	0	11.8	2.1	0.3	1.4
NCKUH	65	F	155.5	55	3	22.7	0	0	0	0	0	0	0	1	1	0	0	1	0	1	1.11	51.6	1	8.9	2.88	0.65	4.52	0.51	2.26	93.5	17.4	81.4	76.07		27	17	65	5.6	11.7	10.7	6.1	8.2	8	0	0	12	2.5	0.8	2.1
NCKUH	79	F	145.4	48.1	3	22.8	0	0	0	0	0	0	0	0	1	0	0	1	0	1	0.65	62.7	0	12.4	3.8	0.84	5.43	0.73	2.75	143	28.3	80.2	153	115	54	39	94	7.1	13.2	9.8	9.6	8.4	11.1	0	0	12.6	1.7	0.3	0.9
NCKUH	78	F	150	51.2	3	22.8	0	0	0	0	0	0	1	0	2	1	0	1	0	1	0.94	46.9	1	11.7	3.6	1	4.65	0.72	2.61	99.8	24.8	75.2	132	96.4	35	24	65	5.5	11.9	8	8.2	6.7	9.7	0	0	11.5	0		0.9
NCKUH	77	F	157	56.1	2	22.8	0	1	1	0	0	0	0	0	1	0	0	0	0	3	0.63	77.9	0	12.1	3.23	0.94	5.26	0.84	3.13	133.1	38.7	70.9	170.84	105.5	29	19	53	6	8.7	8.6	6.1	7.3	7.2	0	0	9.3	2.2	0.2	0.9
NCKUH	41	M	159.2	57.7	3	22.8	0	0	0	0	0	0	0	0	1	0	0	1	0	1	0.74	107.2	0	15.5	3.38	0.9	3.86	1.02	2.11	64.2	14.6	77.3	114.08	67.9	31	19	105	9.3	11.2	17.4	6	13.4	7.8	0	0	9.2	3.1	0.8	1.2
NCKUH	73	F	153	53.3	3	22.8	0	0	1	0	0	0	0	0	1	0	0	1	0	1	0.77	64.4	0	13.5	3.3	0.93	3.87	0.72	2.22	64.7	16.6	74.3	82.3	59.9	29	19	71	6	11.8	6.8	10.4	6.4	11.1	0	0	9.5	1.7	0.4	1.2
NCKUH	67	M	165	62	3	22.8	0	0	1	0	0	0	0	0	1	0	0	1	0	1	1.18	53.3	1	15.3	2.9	0.72	5.3	0.72	3.4	135	48.4	64.9	131	75.3	40	24	113	6.9	16.3	12	9.4	9.5	11.9	0	0	18.7	2.2	0.6	1.5
NCKUH	84	F	143.3	46.8	3	22.8	0	0	1	0	1	0	0	0	1	0	0	1	0	1	0.49	74.3	0	11.4	3.92	1.04	4.22	0.74	2.09	79.5	14.2	82.2	118.43	91.1	61	45	88	4.8	18.2	8.1	10.8	6.5	13.5	0	0	13.2	2.9	0.3	0.7
NCKUH	69	F	159.5	58	3	22.8	0	0	0	0	0	0	0	0	1	0	0	1	0	1	0.73	78.3	0	11.6	3.62	0.55	4.77	0.7	2.88	105.8	31.7	70.1	90.88	56.5	39	24	59	6.4	9.3	8.3	7.1	7.3	8	0	0	19.9	1.7	0.4	1.2
NCKUH	85	F	140	44.7	3	22.8	0	0	1	0	0	0	0	0	1	0	0	1	0	1	1	34.1	1	12.4	2.3	0.73	4.1	0.66	2.15	74.2	15.3	79.4	80.9	62.2	42	32	53	6.6	8	8.3	6.4	6.4	7.1	0	0	7.1	2.8	0.6	1.2
NCKUH	77	F	155	54.8	2	22.8	0	1	1	0	0	0	0	0	1	0	0	0	0	3	0.71	67.5	0	10.1	4.2	1.23	4.38	0.7	2.28	86.7	17.7	79.6	139.4	92.9	41	26	63	3.4	18.4	3.9	16.4	3.7	17.3	1	1	12.8	2.3	0.6	1
NCKUH	72	M	164.6	61.8	3	22.8	0	1	0	0	0	0	0	0	2	1	0	1	0	1	1.01	57.8	1	15.9	3.3	0.93	4.05	0.54	2.43	72.1	20.8	71.2	85.3	49.3	49	29	64	8	8.3	3.7	17.9	5.8	11.3	0	0	10	1.9	0.8	1.7
NCKUH	67	M	166	62.9	2	22.8	0	1	1	1	0	0	0	0	2	1	0	0	0	3	0.78	81.8	0	12.4	4.07	1.29	3.87	1.04	1.74	64.8	8.9	86.3	151.12	88.4	56	33	107	8.6	12.4	10	10.6	9.3	11.5	0	0	16.4	2.9	0.8	1.4
NCKUH	60	F	148	50	3	22.8	0	0	0	0	0	0	0	0	1	0	0	1	0	1	0.7	79.4	0	13.1	2.64	0.51	4.04	0.68	2.21	71.8	16.4	77.1	64.93	45.7	20	14	69	8.8	7.8	14.3	4.8	11.5	6	0	0	12.8	1.7	0.4	1.2
NCKUH	52	F	149.6	51.1	3	22.8	0	0	0	0	0	0	0	0	1	0	0	1	0	1	0.64	97.6	0	11.5	2.77	0.83	4.2	0.69	2.12	78.4	14.8	81.2	94.58	65.7	42	29		10.4	7.5	10.7	7.3	10.5	7.4	0	0	14.8	0	0.5	1.4
CM	82	F	158	57	2	22.8	0	0	1	0	0	0	1	0	1	0	0	0	0	3	0.66	69.57	0	10.2											35	22	36	9.7	9.7	5.8	6.2	5	7.2	0	0			0	0
CM	66	M	167	63.7	3	22.8	0	1	1	0	0	0	0	0	2	1	0	1	0	1	0.79	82.87	0	11.6	2.9		5.73	0.72	2.47	162	21.7	86.6	150	87.3	25	14	102	7.6	13.4	11.9	8.6	9.8	10.4	0	0	13.4		0.8	0
NCKUH	73	F	162.2	60.1	3	22.8	0	0	1	0	0	0	0	0	1	0	0	1	0	1	0.85	65.8	0	11.8	3.65	0.7	4.75	0.64	3.01	105.1	35.4	66.3	98.87	59.6	26	16	76	8.5	9	7.5	10.1	8	9.5	0	0	11.6	2.5	0.1	0.5
NCKUH	85	M	163	60.7	3	22.8	0	0	0	0	0	1	0	1	2	1	0	1	0	3	0	0	1	0	4.03	0.57	7.04	0.57	6.52	258.4	217.9	15.7	164.62	104.9	45	27	27	4.2	6.3	4.9	5.4	4.6	5.8	0	0	15.7	2.1		0.9
NCKUH	59	M	165	62.2	2	22.8	0	1	1	0	0	0	0	0	1	0	0	0	0	3	0.6	116.6	0	12.4								73			41	24	73	8.4	8.7	9.7	7.6	9	8.1	0	0	14.6	2.7	0.7	1.4
NCKUH	70	F	140.5	45.1	2	22.8	0	0	0	0	0	0	0	0	1	0	0	1	0	1	0.96	45.7	1	11.8	3.96	1.06	3.63	0.73	1.8	55.5	9.7	82.5	93.3	68.6	11	9	58	3.4	17	6.9	8.4	5.2	11.2	0	0	9.9	2.5		0.7
NCKUH	47	F	155	54.9	3	22.9	0	0	0	0	0	0	0	0	1	0	0	1	0	1	0.48	147.7	0	7.9	3.06	0.72	4.47	0.64	2.64	90.9	25.5	71.9	91.23	57	24	15	63	8.4	7.5	11.2	5.6	9.8	6.4	0	0	13.8	2	0.6	1.2
NCKUH	56	M	162	60	2	22.9	0	0	0	0	1	0	0	0	1	0	1	0	0	3	3.54	19.8	1	11.5	3.4	1.01	5.43	0.8	3.56	142.9	53.1	62.8	182.69	112.1	30	18	71	6.6	10.7	6.3	11.1	6.5	10.9	0	0	15.5	2.3	0.4	1.1
CM	58	M	162	60	3	22.9	0	0	1	0	0	0	0	0	1	0	0	1	1	1	0.95	71.93	0	12.5	3.6	1.14	3.95	1.21	1.91	67.9	11.3	83.4			19	11	55	5.9	9.4	8.2	6.7	7	7.8	0	0	9.8		0	0
NCKUH	77	M	162.5	60.4	2	22.9	0	0	1	0	0	0	0	0	1	0	1	0	0	3	2.25	23.5	1	10.7	3.5	0.91	3.77	0.93	2.45	60.8	21.2	65.1	103	62.8	27	16	46	5.1	9.2	3	15.4	4	11.5	0	0	20.1	2.4		0
NCKUH	58	M	164.5	61.9	3	22.9	0	0	0	0	0	0	0	0	1	0	0	1	0	1	1.59	44.3	1	9.3	3.3	0.86	4.55	0.75	2.61	94.9	24.8	73.9	117	60	24	14	64	8.3	7.7	11	6.2	9.3	6.9	0	0	13.1	0		0
NCKUH	86	M	164.1	61.6	3	22.9	0	0	0	0	0	0	0	0	1	0	0	1	0	1	0.86	53.7	1	12.7	3.8	0.82	4.98	0.75	2.54	117	23.2	80.2	132	78.1	47	28	53	6.1	8.6	5.4	9.9	5.8	9.2	0	0	18.5	2.3	1	1.3
NCKUH	58	F	160	58.6	3	22.9	0	1	0	0	0	0	0	0	2	1	0	1	0	1	0.56	119.2	0	12.7	3.2	0.82	4.51	0.79	2.29	92.9	17.9	80.7	115	70.6	37	23	71	8.1	8.7	11.6	6.1	9.8	7.2	0	0	11.6	2	0.3	0.6
NCKUH	28	M	165.5	62.7	3	22.9	0	0	0	0	0	0	0	0	1	0	0	1	0	1	0.86	113.4	0	15.1	3.4	0.76	5.19	0.6	3.04	129	36.2	71.9	118	69	23	13	105	12.2	8.6	16.8	6.3	14.5	7.2	0	0	13.4	0	1.2	1.5
NCKUH	74	M	152	52.9	3	22.9	0	0	0	0	0	0	0	0	1	0	0	1	0	1	0.91	53.3	1	11.9	3.62	1.19	3.92	1.04	2.18	66.8	15.9	76.2	144.51	101.1	45	30	40	3.6	11	4.5	8.9	4	9.9	0	0	14.5	2.5	0.5	0.8
NCKUH	83	F	144	47.5	3	22.9	0	0	1	0	0	0	0	0	1	0	0	1	0	1	0.83	45.3	1	11.4	3.56	0.64	4.87	0.58	3.07	111.2	37.1	66.6	92.19	72	29	21	76	7.7	9.9	11.2	6.8	9.5	8	0	0	8.1	2.2	1	1.7
NCKUH	63	M	159.5	58.3	3	22.9	0	0	0	0	0	0	0	0	1	0	0	1	0	1	0.79	78.9	0	13.6	3.1	0.72	4.33	0.72	2.61	84.4	24.8	70.6	92.9	56.6	16	10	53	9.1	5.9	9.4	5.7	9.2	5.8	0	0	11	0	0.5	1
NCKUH	88	M	160	58.7	2	22.9	0	0	1	0	0	0	0	1	1	0	0	1	0	1	1.77	24	1	14.8	3.2	1	4.55	0.86	2.36	94.9	19.3	79.7	141	89.2	35	22	49	5.6	8.8	4.8	10.2	5.2	9.5	0	0	10.7	2.9		0.5
NCKUH	39	F	150	51.6	2	22.9	0	0	0	0	0	0	0	0	1	0	0	1	0	1	0.57	127	0	13.9	2.9	0.7	4.37	0.76	2.84	86.3	30.6	64.5	96	65.8	22	15	90	14	6.5	14.3	6.3	14.2	6.4	0	0	10.6	0	0.7	0.9
NCKUH	79	F	151	52.3	2	22.9	0	1	1	0	0	0	0	0	1	0	0	0	0	3	1.49	29.7	1	11.5	4.36	0.93	4.94	0.84	3.26	114.9	42.9	62.7	151.57	103.8	115	78	58	3.1	18.9	5.9	9.8	4.5	12.9	0	0	8	2.9	0.3	0.8
NCKUH	82	M	162.5	60.6	2	22.9	0	0	0	0	0	0	1	0	2	1	0	1	0	1	0.99	49.3	1	15.4	3.99	0.85	5.11	0.8	2.39	124.2	20	83.9	104.14	101.1	33	20	66	6.4	10.4	7.4	8.9	6.9	9.6	0	0	14.5	0	0.4	1.2
NCKUH	68	M	159.5	58.4	3	23	0	0	0	0	0	0	0	0	1	0	0	1	0	1	0.94	62.1	0	14.7	3.27	0.97	4.24	0.78	2.58	80.4	24.2	69.9	116.21	72.2	37	23	45	4.8	9.5	5.3	8.6	5.1	8.9	0	0	13.5	2.2	1.7	2.3
CM	76	F	140	45	3	23	0	1	1	0	0	0	0	0	2	1	0	1	0	1	0.63	63.49	0	12.5	3.1	0.95	2.88	1.03	1.69	31.7	8.3	73.9	76.8	58.1	14	10	45	5.1	8.8	8.6	5.2	6.8	6.6	0	0	10.8		0.7	0
NCKUH	76	F	156	55.9	2	23	0	1	1	0	0	0	0	0	1	0	0	0	0	3	1.06	46.9	1	9.1	4.8	1.1	4.14	0.81	2.68	75.9	26.5	65.1	126	81.3	101	65	78	5.2	15.1	7.9	9.9	6.5	11.9	0	0	10.9	3	0.6	1.4
NCKUH	60	M	171	67.2	3	23	0	0	0	0	0	0	0	0	1	0	0	1	1	1	1.29	57.9	1	14.8	3.2	0.72	6.21	0.72	3.74	194.7	59.6	69.4	174.79	93	61	34	52	9.3	5.5	10	5.1	9.7	5.3	0	0	12.5	2.2	0.3	0.8
NCKUH	52	M	172	68	3	23	0	0	0	0	0	0	0	0	1	0	0	1	0	1	0.93	89.4	0	13.7	2.95	0.96	4.1	0.96	2.17	74.2	15.7	78.9	125.56	67.9	27	15	73	7	10.3	10.5	6.8	8.8	8.2	0	0	13.2	0	0.4	1.1
CM	52	M	172	68	3	23	0	0	0	0	0	0	0	0	1	0	0	1	1	1	0.93	89.37	0	13.4	3.1	1.25	5	0.89	2.54	118	23.2	80.3	199	110.4	29	16	60	8.6	7	10.1	6	9.3	6.5	0	0	17.4		0	0
NCKUH	49	M	174	69.6	3	23	0	0	0	0	0	0	0	0	1	0	0	1	1	1	0.72	122.2	0	11.3	3.4	0.97	4.4	0.72	2.43	87.7	20.8	76.3	118	63.1	28	15	60	7.4	8.1	10.4	5.7	8.9	6.7	0	0	12.9	0	0.4	0.9
NCKUH	71	M	164	61.9	2	23	0	1	1	0	0	0	0	0	1	0	0	0	0	3	0.58	102.3	0	11.4	4	1.2	4.71	1.03	2.71	103	27.3	73.5	192	108	51	30	111	7.5	14.8	7.6	14.6	7.6	14.7	1	0	14.8	2.1	0.4	1.3
NCKUH	75	M	162	60.4	2	23	0	1	1	0	0	0	0	1	3	1	1	1	0	1	2.18	25	1	10.1	3.5	1.36	5.16	0.54	3.8	127	62	51.2	179	107	50	30	78	3.4	22.7	5	15.6	4.2	18.5	1	1	12.8	2.4		0.9
NCKUH	57	F	166.1	63.5	3	23	0	0	0	0	0	0	0	0	1	0	0	1	0	1	0.57	128.4	0	12.6	3.5	0.93	4.01	0.9	2.04	70.4	13.4	81	113	66.1	24	14	59	5.3	11.2	6.5	9	5.9	10	0	0	9.8	0	0.7	1.2
NCKUH	61	F	162.5	60.8	3	23	0	0	0	0	0	0	0	0	1	0	0	1	0	1	1.04	64.1	0	13	2.98	0.8	4.57	0.9	2.71	96.1	27.3	71.6	126.69	75.9	15	9	47	7.1	6.6	8.6	5.4	7.9	6	0	0	12.8	2.2	0.5	0.9
NCKUH	71	M	165.5	63.1	2	23	0	1	1	0	0	0	0	0	2	1	0	1	0	1	1.21	50	1	12.7	4.48	0.91	6.3	0.85	5.05	201	121	39.8	227.88	132.5	97	57	122	3.1	35.8	5.7	19.4	4.4	27	1	1	4.5	4.7	2.4	3.3
NCKUH	51	F	160	59	3	23	0	0	0	0	0	0	0	0	1	0	0	1	0	1	0.46	158.5	0	11.1	2.83	0.55	4.55	0.65	2.46	94.7	21.4	77.4	79.68	48.9	30	19	63	9.9	6.3	14.2	4.4	12	5.2	0	0	10.5	0	0.4	0.6
NCKUH	95	M	162	60.5	2	23.1	0	1	1	0	0	1	0	1	3	1	0	1	0	1	1	37.8	1	11.1	4.5	1.09	5.12	1.04	2.73	125	27.8	77.8	206	128	71	43	75	3.7	20.3	4.9	15.4	4.3	17.5	1	1	16.4	2.6	1	1.4
NCKUH	78	F	155	55.4	2	23.1	0	1	1	0	0	0	0	0	1	0	0	0	0	3	0.64	74.5	0	12.6	3.2	0.86	3.41	1.09	1.92	47.8	11.5	75.9	95.7	62.5	42	27	99	5	19.9	7.4	13.3	6.2	15.9	1	1	12.3	2	0.4	0.9
NCKUH	73	F	149	51.2	3	23.1	0	1	1	0	0	0	0	0	2	1	0	1	0	1	1.09	43.7	1	10.2	4.14	0.81	3.7	0.84	2.08	58	14.1	75.7	85.41	59.7	29	20	36	6.8	5.3	6.7	5.3	6.8	5.3	0	0	12.6	2.3	0.5	1.4
NCKUH	72	M	150	51.9	3	23.1	0	0	0	0	0	0	0	0	1	0	0	1	0	1	0.99	49.5	1	11.5	2.2	0.58	5.01	0.73	3.24	119	42.2	64.5	106	72.6	43	29	58	7.3	7.9	11.3	5.1	9.3	6.2	0	0	10.5	1.9	0.5	1
CM	79	F	153	54	2	23.1	0	0	0	0	0	0	0	1	1	0	1	0	0	3	3.16	14.48	1	10.5	3.2	0.71	5.05	0.72	1.97	121	12.2	89.9	120	79.2	15	10	95	5.8	16.5	5.9	16.2	5.8	16.4	1	1	13.4		0.7	0
NCKUH	73	F	147.2	50	2	23.1	0	1	1	0	0	0	0	0	2	1	0	1	0	1	1.47	31.7	1	10.1	3.3	0.63	4.93	0.63	3.04	114	36.2	68.2	98.2	63.4	25	18	58	2.7	21.4	4.8	12.2	3.8	15.5	1	1	17	1.8	0.3	1.6
NCKUH	80	M	159.2	58.5	3	23.1	0	0	0	0	0	0	0	0	1	0	0	1	0	1	0.99	49.2	1	14.1	3.4	0.9	4.69	0.72	2.72	102	27.5	73	124	78	13	8	48	5.7	8.4	9.3	5.2	7.2	6.8	0	0	13.5	0		0.9
NCKUH	64	F	157	56.9	3	23.1	0	0	0	0	0	0	0	0	1	0	0	1	0	1	0.6	100.1	0	13.7	2.7	0.97	4.92	0.44	2.46	114	21.4	81.2	113	72.9	24	15	73	7.9	9.3	9.9	7.4	8.9	8.2	0	0	13	1.9	0.4	1
NCKUH	62	M	168	65.2	2	23.1	0	0	1	0	0	0	0	0	1	0	0	1	0	1	0.89	79.4	0	14.8	3.13	1.04	4.22	0.79	2.28	79.5	17.8	77.6	122.94	70.7	29	17	56	9.5	5.9	13.9	4	11.7	4.8	0	0	15.3	0	0.4	1.1
CM	66	F	150	52	3	23.1	0	0	0	0	0	0	0	0	1	0	0	1	0	1	0.7	76.35	0	9	3.4		5.43	0.96	2.48	143	21.9	84.7	159	108	33	22	60	6.6	9.1	6.1	9.8	6.4	9.4	0	0	12.7		0.7	0
NCKUH	88	M	167.3	64.7	3	23.1	0	0	1	0	0	0	0	0	1	0	0	1	0	1	0.93	50.2	1	12.2	3.8	0.73	4.95	0.55	3.04	116	36.2	68.8	101	58.4	34	20	41	6.4	6.3	4.2	9.7	5.3	7.6	0	0	10.8	2.2	0.7	1.6
NCKUH	86	M	167	64.5	2	23.1	0	1	1	0	0	0	0	0	1	0	0	0	0	3	1.26	38.4	1	12.9	3.77	0.85	5.47	0.88	3.84	145.4	63.5	56.3	174.06	97.8	47	27	87	6.3	13.9	9.9	8.8	8.1	10.8	0	0	11.4	2.6	0.5	1.1
CM	80	M	165	63	3	23.1	0	0	1	0	0	0	0	0	1	0	0	1	0	1	1.08	48.61	1	12	3.6		6.03	1.19	3.2	182	41	77.5	269	158.3	26	15		3.6	14.6	4.5	11.8	4	13.2	0	0			0	0
CM	77	M	161	60	3	23.1	0	0	0	0	0	0	0	0	1	0	0	1	0	1	0.72	72.92	0	10.1	4.1		5.27	1.16	3.58	134	53.7	59.9	240	146.5	30	18	51	3.8	13.4	6.8	7.4	5.3	9.6	0	0			0	0
NCKUH	80	M	161	60	2	23.1	0	0	1	0	0	0	0	1	1	0	1	0	0	3	3.44	14.5	1	10	3.3	0.81	5.02	0.81	3.23	119	41.9	64.8	139	85.8	33	20	68	7.1	9.5	7.5	9	7.3	9.2	0	0	11.1	2	0.4	1
NCKUH	87	F	149	51.4	2	23.2	0	0	1	0	1	0	0	0	1	0	0	1	0	1	1.29	29.3	1	12.6	4.7	0.62	4.25	0.48	2.6	80.8	24.6	69.6	64.1	44.2	80	55	130	8.4	15.5	9.6	13.6	9	14.5	1	0	8.1	3.4	0.9	1.6
NCKUH	78	F	152.5	53.9	3	23.2	0	1	1	1	1	0	0	0	3	1	0	1	0	1	1.01	46	1	12.2	4	0.7	4.99	0.73	2.53	118	23	80.5	117	72.2	79	52	61	5	12.2	5.5	11.1	5.2	11.6	0	0	15.9	3.2	0.5	0.8
NCKUH	77	M	166	63.9	3	23.2	0	1	1	0	1	0	0	1	2	1	0	1	0	1	1.56	35.8	1	14.9	3.46	1.01	5.85	0.69	5.05	169.9	121.2	28.7	192.46	147.5	37	22	104	10.5	9.9	4.2	24.8	7.4	14	0	0	8.9	2.4	1.1	1.6
NCKUH	59	F	154	55	2	23.2	0	0	1	0	0	0	0	0	1	0	0	1	0	1	0.69	89.7	0	13.5	3.94	0.9	5.21	0.53	2.82	130.2	30.1	76.9	127.31	66.3	40	26	69	7.6	9.2	6.7	10.4	7.1	9.7	0	0	10.9	2	0.4	0.8
NCKUH	78	F	152.4	53.9	3	23.2	0	0	1	0	0	0	0	0	1	0	0	1	0	1	0.58	80	0	13.1	3.56	0.96	4.36	0.74	2.66	85.9	26	69.7	117.07	76.5	56	37	58	6	9.8	8		7	8.3	0	0	12.8	2.9	0.3	0.9
NCKUH	79	M	170	67.1	3	23.2	0	0	0	0	0	0	0	0	1	0	0	1	0	1	0.82	69.3	0	14	3.83	1.12	5.53	0.74	3.46	149.4	49.4	66.9	196.03	96.1	29	16	68	5	13.7	6.3	10.7	5.7	12	0	0	15.3	2.4	0.9	1.5
NCKUH	65	F	158	58	3	23.2	0	0	1	0	0	0	0	0	1	0	0	1	0	1	0.84	71.9	0	10.9	3.72	0.6	4.91	0.65	2.43	113.6	20.9	81.7	95.92	60.3	32	20	82	6.8	12	10.6	7.7	8.7	9.4	0	0	13.3	2.2	0.8	1.2
CM	79	M	162	61	3	23.2	0	1	1	0	0	0	0	1	2	1	0	1	0	1	1.25	41.34	1	15.7	3.7		4.76	0.76	3.37	105	46.4	55.8	199	120.1	42	25	40	3.7	10.7	5.4	7.4	4.5	8.8	0	0			1.3	0.9
NCKUH	69	M	158	58.1	3	23.3	0	1	0	0	0	0	0	0	2	1	0	1	0	1	1.76	32.6	1	8.5	3.37	0.88	4.29	0.83	2.44	82.5	21.1	74.4	114.11	114.1	52	33	54	7.6	7.2	11.9	4.6	9.7	5.6	0	0	16.6	0	0.1	0.6
NCKUH	70	M	164.5	63	3	23.3	0	1	0	0	0	0	0	0	2	1	0	1	0	1	1.06	57.8	1	12.1	2.71	0.9	5.16	0.9	3.46	127.2	49.4	61.2	167.81	102.3	13	8	40	4.7	8	9.4	4.1	7.1	5.5	0	0	11.3	1.9	0.4	1.8
NCKUH	72	F	152	53.8	3	23.3	0	1	0	0	0	0	0	1	3	1	1	1	0	3	4.75	10.7	1	8.1	4.2	0.95	4.61	1.1	3.22	97.8	41.6	57.5	165	111	91	60	99	5.4	18.5	6.6	15	6	16.6	1	1	13.8	1.8	0.5	1.1
NCKUH	73	F	151	53.1	3	23.3	0	1	1	0	0	0	0	0	2	1	0	1	0	1	0.51	96.9	0	13	3.27	0.75	4.23	0.81	2.21	79.7	16.3	79.5	99.04	64.7	43	29	76	11.2	6.7	11.5	6.5	11.3	6.7	0	0	9.6	1.8	0.5	1.2
NCKUH	72	M	172	68.9	3	23.3	0	1	0	0	0	0	0	0	2	1	0	1	1	1	0.89	73.1	0	13.4	2.9	1.15	4.09	0.89	2.84	73.8	30.6	58.5	135	73	39	21	47	4.8	9.9	8.4	5.7	6.6	7.2	0	0	19.2	0	1.3	2.1
NCKUH	75	F	154.5	55.6	3	23.3	0	0	1	0	0	0	0	0	1	0	0	1	0	1	0.99	50.7	1	13.2	3.28	0.84	4.57	0.79	2.78	95.7	29	69.7	120	78.5	36	24	56	7.1	8	9.5	5.9	8.3	6.8	0	0	11.9	0	0.9	1.1
CM	91	F	154.5	55.6	3	23.3	0	1	1	0	0	1	0	0	3	1	0	1	0	1	0.72	52.55	1	11	2.9		5.43	0.73	2.16	143	15.5	89.2	172	111.3	38	24	49	5.6	8.8	7.4	6.7	6.5	7.6	0	0	17.4		1	0
NCKUH	85	M	155	56	3	23.3	0	0	1	0	0	0	0	0	1	0	0	1	0	1	1.14	37.5	1	11.1	3.52	0.96	5.28	1.08	3.12	134	38.5	71.2	204.58	136.4	41	27	72	5.9	12.2	8.1	8.8	7	10.3	0	0	13.2	3.1	0.1	0.6
NCKUH	75	M	155	56	3	23.3	0	1	1	0	0	0	0	0	2	1	0	1	0	1	1.11	45.5	1	12.5	2.73	0.99	4.47	0.94	2.23	90.9	16.8	81.5	144.92	88.9	41	26	57	7.4	7.7	9.3	6.2	8.4	6.8	0	0	14.3	2.4		0.6
NCKUH	58	F	151.6	53.6	3	23.3	0	0	0	0	0	0	0	0	1	0	0	1	0	1	0.62	98.5	0	9.4	3.43	0.94	4.42	0.7	2.83	88.6	30.3	65.8	113.69	74.8	41	27	65	9.7	6.7	9.7	6.7	9.7	6.7	0	0	10.4	2		1.1
NCKUH	65	F	150.7	53	3	23.3	0	0	1	0	0	0	0	0	1	0	0	1	0	1	0.61	90.5	0	12.8	3.78	0.85	5	0.85	2.39	118.2	20	83.1	147.07	100.1	16	10	48	5.4	8.9	6.2	7.8	5.8	8.3	0	0	10.3	2.1	0.6	1.2
NCKUH	74	F	142.8	47.6	3	23.3	0	0	1	0	1	0	0	0	1	0	0	1	0	1	0.59	74	0	12.2	3.1	1.11	4.3	0.72	2.4	83.1	20.2	75.7	126	84.6	59	43	100	8.2	12.2	9.2	10.9	8.7	11.5	0	0	10.7	2.3		0.6
NCKUH	40	F	150.5	52.9	3	23.4	0	0	0	0	0	0	0	0	1	0	0	1	0	1	0.47	156.3	0	9.9	2.94	0.6	4.94	0.72	2.43	114.8	20.7	82	104.18	71.5	24	16	90	8.8	10.2	9.5	9.4	9.2	9.8	0	0	14.4	0	0.5	0.9
NCKUH	58	M	174.6	71.2	3	23.4	0	0	0	0	0	0	0	0	1	0	0	1	0	1	0.85	95.4	0	13.4	3.8	0.72	5.23	0.75	2.79	131	29.3	77.6	132	70.2	35	19	86	9.7	9	10.2	8.5	9.9	8.7	0	0	13.8	2.5	0.5	1.1
NCKUH	82	F	146	49.8	3	23.4	0	0	0	0	0	0	0	0	1	0	0	1	0	1	0.93	43.1	1	11.3	4.02	0.89	4.62	0.89	2.48	98.2	21.9	77.7	137.25	88.6	58	41	138	8.8	15.7	9.4	14.6	9.1	15.1	1	1		2.7	0.8	1.7
NCKUH	66	F	160.5	60.2	3	23.4	0	0	0	0	0	0	0	0	1	0	0	1	0	1	0.87	71.1	0	10.7	3.4	1.29	4.91	0.75	3.01	113	35.3	68.8	181	106	41	25	53	3.5	15	4.1	12.9	3.8	13.9	0	0	17.1	2.2		1
NCKUH	66	M	166	64.4	2	23.4	0	1	0	1	0	0	0	1	2	1	0	0	0	3	1.33	49.8	1	14.2	3.5	0.86	5.55	0.72	4.19	151	78.1	48.3	160	97	22	13	100	4.8	22.8	6	18	5.4	20.1	1	1	10	0	0.2	0.7
NCKUH	82	F	152	54	2	23.4	0	1	1	0	0	0	0	0	1	0	0	0	0	3	0.8	54.4	1	10.4	2.73	0.76	3.83	0.72	1.97	63.1	12.2	80.7	78.4	53.6	10	7	54	4	13.4	5.8	9.4	4.9	11	0	0	10.7	2.3		0.8
NCKUH	76	M	167	65.2	2	23.4	0	1	0	1	0	0	0	0	3	1	0	1	0	1	0.76	76.3	0	14	3.46	1.06	4.73	0.85	2.77	104.1	28.7	72.5	156.89	92.8	27	16	61	5.3	11.3	7.9	7.6	6.6	9.1	0	0	14.6	2.3	0.5	1
NCKUH	78	M	169	66.8	3	23.4	0	0	0	0	0	0	0	0	1	0	0	1	0	1	1.04	55.3	1	14.4	4.3	0.88	4.55	0.99	2.2	94.9	16.2	82.9	142	79.3	82	46	79	7.6	10.4	9.7	8.2	8.6	9.2	0	0	12.8	0		0.9
NCKUH	46	F	160.7	60.4	2	23.4	0	1	0	0	0	0	0	0	2	1	0	1	0	1	0.68	116	0	10.5	3.51	0.85	5.53	0.69	3.88	149.4	65.2	56.3	154.33	82.1	61	37	88	7.8	11.3	11	8	9.4	9.4	0	0	14.6	2.2	0.6	1
NCKUH	83	F	147	50.6	2	23.4	0	1	1	0	0	0	0	0	2	1	0	1	0	1	0.97	41.3	1	12	3.8	0.96	4.73	1	3.26	104	42.8	58.8	162	113	42	29	50	4.6	11	6.2	8.1	5.4	9.3	0	0	8.3	2	0.2	1.2
NCKUH	64	M	168.5	66.5	3	23.4	0	1	1	0	0	0	0	0	2	1	0	1	0	1	1.71	41	1	13.6	4.1	1.03	5.39	0.77	3.41	141	47.8	66.1	180	99.4	27	16	61	8.2	7.4	8.8	6.9	8.5	7.2	0	0	11.7	0	0.5	0.8
NCKUH	80	F	156	57	2	23.4	0	1	1	0	0	0	0	0	1	0	0	0	0	3	0.91	52.2	1	12.5	3	0.79	3.83	0.93	2.18	63.1	15.8	75	96.1	61.6	28	18	60	6.1	9.7	5.5	11	5.8	10.3	0	0	12.9	2.3	0.2	0.8
CM	68	M	160	60	2	23.4	0	1	0	0	0	0	0	0	1	0	0	0	0	3	0.89	67.42	0	12.3	3.9		4.87	0.76	3.17	111	40	64			47	29	81	7.6	10.6	8.8	9.2		9.8	0	0	12.1		0	0
CM	72	M	160	60	3	23.4	0	0	1	1	0	0	0	1	2	1	0	1	1	1	1.35	41.98	1	13.6	3.1		4.86	0.76	2.25	111	17.1	84.6	120	73.5	28	17	57	4.4	12.9	5.6	10.2	5	11.4	0	0	14.9		0	0
NCKUH	69	M	157	57.8	3	23.4	0	1	1	1	0	0	0	0	3	1	0	1	0	1	1.86	30.6	1	12.5	3	1.19	4.98	0.73	3.7			60	211	133	64	40	71	4.4	16.1	6.1	11.5	5.3	13.4	0	0	9.1	0		0
NCKUH	80	F	157	57.8	2	23.4	0	1	0	0	1	0	0	1	1	0	0	0	0	3	1.07	45	1	10.1	4	1.06	4.33	0.84	2.16	84.4	15.5	81.6	134	85.4	55	34	98	6	16.5	6.9	14.2	6.4	15.3	1	1	11	2.3	0.1	1.1
NCKUH	81	M	163.9	63	3	23.5	0	0	0	0	0	0	0	0	1	0	0	1	0	1	0.98	52.7	1	10.4	4.07	0.94	5.61	0.6	3.62	154.3	55.3	64.2	157.69	87.1	34	20	61	6.9	8.8	8.6	7	7.7	7.8	0	0	12.5	2.7	0.5	1.4
NCKUH	40	M	180	76	3	23.5	0	0	0	0	1	0	0	0	1	0	0	1	1	1	0.78	135.3	0	13.4	3.85	1.11	5.61	0.64	3.68	154	57.3	62.8	185.42	91.8	66	34	88	13.5	6.4	14.9	5.8	14.2	6.1	0	0	10.4	0		0
NCKUH	79	F	154.5	56	2	23.5	0	1	0	0	0	0	0	0	1	0	0	0	0	3	0.76	62.4	0	12.2	3.7	1	4.43	0.74	2.17	89.1	15.7	82.4	124	77	69	44	85	5.6	15.4	6.4	13.3	6	14.2	1	0	17.4	2.4	0.5	1.5
CM	56	F	151	53.5	3	23.5	0	1	1	1	0	0	0	1	3	1	0	1	0	1	1.61	38.77	1	9.5	3.2	1.52	4.4	1.16	2.61	87.7	24.8	71.7	225	150.2	31	21	60	3.8	15.8	6	10	4.9	12.3	0	0	12.4		1.5	0
NCKUH	64	M	158	58.6	3	23.5	0	0	0	0	0	0	0	0	1	0	0	1	0	1	1.07	57.8	1	14.1	3.48	0.84	5.16	0.84	3.08	127.4	37.3	70.8	153.63	94.8	37	23	64	6.3	10.1	10.9	5.9	8.6	7.4	0	0	12.3	2.2	0.5	1
NCKUH	66	F	158	58.6	3	23.5	0	1	0	0	0	0	0	0	2	1	0	1	0	1	0.58	103.8	0	12.1	3.3	0.72	4.58	0.72	2.72	96.3	27.5	71.4	102	65.8	39	24	83	8.4	9.9	10.4	8	9.4	8.8	0	0	11.9	1.9	0.3	1.1
CM	53	F	153	55	3	23.5	0	0	0	0	0	0	0	0	1	0	0	1	0	1	0.72	92.3	0	12.9	2.3		3.46	0.79	2.18	49.5	15.8	68.1			9	6	54	7.3	7.3	11.1	4.9	9.2	5.8	0	0	11.6		0	0
NCKUH	77	M	149	52.2	3	23.5	0	0	1	0	0	0	0	0	1	0	0	1	0	1	1.09	41.9	1	12.4	2.7	0.82	4.91	0.61	2.94	113	33.3	70.5	114	77.6	82	56	83	7.7	10.8	7.9	10.6	7.8	10.7	0	0	11.6	2.4	0.3	1.7
NCKUH	83	M	163	62.5	2	23.5	0	0	0	0	0	0	1	0	1	0	0	0	0	3	1.16	42.7	1	10.1	3.8	0.99	4.95	0.88	3.34	116	45.4	60.9	164	98.8	57	34	75	6.3	11.8	11.4	6.6	8.9	8.5	0	0	12	2.1		1
NCKUH	32	M	177	73.7	3	23.5	0	0	0	0	0	0	0	0	1	0	0	1	0	1	1.03	107.3	0	15	3.2	0.86	5.06	0.66	3.21	122	41.3	66.1	130	67.7	29	15	61	11.8	5.1	17.6	3.4	14.7	4.1	0	0	16.4	2.6	0.2	1
NCKUH	48	M	170.5	68.4	3	23.5	0	1	1	0	0	0	0	1	3	1	1	1	0	3	3.38	25.9	1	8	3	1.44	4.25	1.21	2.19	80.8	16	80.2	210	132	25	14	59	8.1	7.3	11.2	5.3	9.6	6.1	0	0	17.5	2.4	0.2	1
NCKUH	70	M	169.3	67.5	3	23.5	0	0	0	0	0	0	0	0	1	0	0	1	0	1	0.96	68.4	0	13	2.5	0.73	5.03	0.66	3.37	120	46.4	61.3	115	64.6	25	14	75	8.7	8.6	9.9	7.6	9.3	8	0	0	13.1	2.4	0.2	0.8
NCKUH	79	M	167	65.7	3	23.6	0	0	1	0	0	0	0	1	1	0	0	1	0	1	0.92	60.5	0	12.8	4.13	0.9	5.43	0.85	2.77	142.9	28.7	79.9	175.79	99.9	48	28	60	7.4	8.1	9.8	6.1	8.6	7	0	0	15	2.3	0.8	1.7
NCKUH	70	M	168	66.5	3	23.6	0	0	1	0	0	0	0	1	1	0	0	1	0	1	1.32	49	1	11.6	3.59	0.77	5.76	0.81	3.37	164	46.4	71.7	171	94.5	41	23	47	4.4	10.7	6.3	7.4	5.4	8.7	0	0	13.7	1.9		0
CM	66	M	166	65	3	23.6	0	0	0	1	0	0	0	0	2	1	0	1	0	1	0.77	86.76	0	9.6	3.7		5.61	0.73	3.37	154	46.4	69.9	191	110.3	33	19	54	7.4	7.4	10.9	5	9.1	6	0	0	13.2		0	0
NCKUH	36	M	177	73.9	2	23.6	0	1	1	0	0	0	0	0	2	1	0	1	0	1	0.58	184	0	14.3	3.65	0.84	5.48	0.55	3.13	146.1	38.8	73.4	133.53	60.7	55	29	85	11.2	7.5	14.1	6	12.7	6.7	0	0	22.6	0	1	1.6
NCKUH	38	M	173	70.6	3	23.6	0	0	0	0	0	0	0	0	1	0	0	1	0	1	1.06	94.4	0	12.7	3.31	0.7	4.28	0.54	2.72	82.1	27.5	66.5	75.15	42	8	4	63	9.2	6.9	10.3	6	9.9	6.4	0	0	16.1	2.9	0.7	1.6
NCKUH	60	M	167	65.8	3	23.6	0	1	1	1	1	1	0	1	4	1	0	1	0	3	1.23	59.4	1	8.1	4.55	1.57	5.07	1.42	3.5	122	51	58.2	326.25	174.5	92	53	93	8.4	11.1	14.2	6.6	9.7	9.7	0	0	13	2.6	0.2	0.6
NCKUH	73	F	150	53.1	3	23.6	0	1	1	0	0	0	1	0	3	1	0	1	0	3	1.11	44.5	1	11.6	5.81	1.13	4.96	1.02	3.7	116.2	58	50.1	197.92	165.7	112	76	80	6.1	13.1	9.7	8.2	7.9	10.1	0	0	9.8	2.4	0.5	0.9
NCKUH	73	M	154	56	3	23.6	0	0	0	0	0	0	0	0	1	0	0	1	0	1	0.85	61.3	0	13.8	4	0.92	4.73	0.77	3.15	104	39.4	62.1	133	87.5	46	29	44	6.4	6.9	10.1	4.4	8.3	5.4	0	0	13.5	2.6	0.5	0.9
NCKUH	71	M	161.5	61.6	3	23.6	0	1	1	0	0	0	0	0	2	1	0	1	0	1	0.87	67.9	0	13.1	3.3	1.32	5.39	0.73	2.68	141	26.5	81.2	213	126	40	24	85	6.1	13.8	9.7	8.8	7.9	10.8	0	0	12.9	2.7		0.6
NCKUH	75	F	153	55.3	3	23.6	0	1	1	0	0	0	0	0	2	1	0	1	0	1	0.66	75.6	0	13.2	3.97	0.84	4.91	0.79	3.23	113.6	41.8	63.2	135.96	89.5	56	36	109	7.1	15.3	14.3	7.6	10.7	10.1	0	0	3.1	3.1	0.8	1.4
CM	88	F	138	45	3	23.6	0	0	1	0	0	0	0	0	1	0	0	1	0	1	0.7	46.43	1	12.3	3.3		4.28	1.01	2.23	82.2	16.8	79.6	159	121.1	29	22	65	4.4	14.8	5.2	12.5	4.8	13.5	0	0	11.4		0.8	0.1
CM	64	M	169	67.5	3	23.6	0	0	0	0	0	0	0	0	1	0	0	1	0	1	0.78	91.35	0	13.8	4		5.46	0.73	3.3	145	44.1	69.6	212	119.1	44	25	46	6.6	7.1	8.4	5.5	7.5	6.2	0	0	17.5		0.9	0
NCKUH	85	F	145	49.7	3	23.6	0	0	1	0	0	0	0	0	1	0	0	1	0	1	1.03	36.9	1	12	3.67	0.92	4.47	0.73	2.38	91	19.7	78.4	117	85.4	32	22	79	5.1	15.6	10	7.9	7.5	10.5	0	0	10.8	2.7	0.2	1
NCKUH	75	F	146.4	50.7	3	23.7	0	1	1	0	0	0	1	0	3	1	0	1	0	1	0.63	72.7	0	11	4.6	1	3.51	0.97	2.54	51.2	23.2	54.7	102	72.9	41	29	89	5	17.9	4.8	18.7	4.9	18.3	1	1	11.4	2.3	0.2	0.5
NCKUH	75	M	172	70	3	23.7	0	0	1	0	0	0	0	0	1	0	0	1	0	1	1.1	57.4	1	12.7	4.3	0.72	5.44	0.72	3.47	144	49.8	65.4	138	74.6	37	20	69	6.7	10.3	9.5	7.3	8.1	8.5	0	0	10.8	0	0.4	0.9
NCKUH	89	M	143.6	48.8	2	23.7	0	0	0	0	0	1	0	1	2	1	1	0	0	3	2.14	16.2	1	8.9	2.4	1.07	5.67	0.97	4.28	158	82.2	48	230	158	25	18	53	3.9	13.5	3.9	13.5	3.9	13.5	0	0	16.9	2	0.8	1.9
NCKUH	63	M	170	68.4	3	23.7	0	1	0	0	1	0	0	1	3	1	1	1	0	1	6.51	11.2	1	12.3	3.97	0.84	6.51	0.66	5.18	216.8	128.6	40.7	199.81	129.3	51	28	33	7.5	4.4	8.5	3.9	8	4.1	0	0	16.5	0	0.5	1.2
NCKUH	67	F	156	57.6	3	23.7	0	0	1	0	0	1	0	0	2	1	0	1	1	1	1.6	36.5	1	15.2	2.7	0.89	4.83	0.89	3.18	109	40.3	63	147	91.3	43	27	71	3.9	18.1	5.5	12.9	4.7	15.1	1	1	16.9	2.6	0.5	1.3
NCKUH	79	F	143	48.4	3	23.7	0	1	1	0	0	0	0	0	2	1	0	1	0	1	0.56	73.2	0	10.1	3.62	0.84	5.41	0.6	3.18	142	40.3	71.7	136.31	101	59	42	98	7	13.9	10.2	9.6	8.6	11.4	0	0	15	3.3		0.6
NCKUH	70	F	150	53.3	2	23.7	0	1	0	1	0	0	0	1	4	1	1	1	0	1	4.87	10.6	1	9.8	4.3	0.93	5.04	0.77	3.11	120	38.2	68.2	149	103	54	36	117	6.3	18.5	10	11.7	8.2	14.3	1	0	10.1	2.4	0.3	0.7
CM	83	F	148	51.9	3	23.7	0	0	1	0	0	0	0	1	2	1	1	1	0	1	2.83	14.52	1	11.9	3.6		4.66	0.81	2.05	100	13.6	86.4	216	147.9	31	21	61	4.6	13.2	5.6	10.9	5.1	11.9	0	0	11		0.7	0.4
NCKUH	56	M	169	67.7	3	23.7	0	0	0	0	0	0	1	0	2	1	0	1	0	1	1.04	75.9	0	14.5	3.3	0.99	4.86	0.93	3.28	111	43.5	60.8	164	88.2	35	20	58	6.1	9.4	9.3	6.2	7.7	7.5	0	0	13.2	1.9		0.5
NCKUH	85	M	160	60.7	2	23.7	0	0	0	0	0	0	0	0	1	0	0	1	0	1	0.71	65.3	0	10.8	6.4	1.05	5.89	0.81	2.98	173	34.4	80.1	218	135	177	108	103			9.7	10.3	13.7	11.7	0	0		3.2	0.3	1
NCKUH	62	F	158	59.2	3	23.7	0	0	0	0	0	0	0	0	1	0	0	1	0	1	0.68	94.3	0	13.4	3.09	0.78	4.47	1.01	2.86	91.1	31.1	65.9	131.24	81	45	28	96	10.3	9.3	11.6	8.2	11	8.8	0	0	13.2	2	1.5	2
CM	79	M	159	60	3	23.7	0	1	1	1	0	0	0	0	3	1	0	1	0	1	0.95	53.51	1	12.1	4.4		3.52	1.28	2.35	51.6	19.1	63	105	64.5	42	26	100	6.5	15.2	11.1	9	8.8	11.3	0	0	12.2		2.2	1.6
NCKUH	73	F	159	60	3	23.7	0	1	1	0	0	0	0	0	2	1	0	1	0	1	0.62	90.1	0	11	3.9	0.93	4.8	0.97	2.58	108	24.1	77.7	159	95.2	47	29	30	4	7.5	5	6.1	4.5	6.7	0	0	17	2.2	0.2	0.8
NCKUH	73	M	164.2	64	2	23.7	0	1	1	1	0	0	0	1	2	1	0	0	0	3	0.97	61.4	0	13	3.23	1.19	3.23	0.89	1.99	41.8	12.5	70.1	97.36	61.6	28	16	40	4.5	8.9	9.1	4.4	6.8	5.9	0	0	10.6	2	0.6	1.1
NCKUH	75	F	146	50.6	3	23.7	0	1	1	0	0	0	0	0	2	1	0	1	0	1	0.73	62.6	0	12.7	3.57	1.21	4.35	0.9	2.39	85.3	20	76.6	156.48	108.9	34	24	71	5.5	12.9	6.8	10.4	6.2	11.5	0	0	11.1	2.2	0.4	1.2
NCKUH	72	M	162.9	63	3	23.7	0	0	0	0	0	0	0	0	1	0	0	1	0	1	0.76	78.3	0	14.4	3.72	1.13	4.33	0.88	2.63	84.5	25.3	70.1	145.16	84.4	33	19	68	5.1	13.3	8.5	8.1	6.8	10.1	0	0	19.4	2.8	0.2	0.7
NCKUH	61	M	160	60.8	3	23.8	0	0	1	0	0	0	0	0	1	0	0	1	1	1	0.77	86.6	0	16.1	3.13	0.74	4.32	0.89	2.78	83.9	29	65.4	109.48	62.4	35	21	85	8.9	9.5	10.9	7.8	9.9	8.5	0	0	12.7	0	0.7	1.6
NCKUH	69	M	167.7	66.8	2	23.8	0	1	1	0	0	0	0	0	2	1	0	1	0	1	0.87	75.7	0	12.9	3.4	0.85	4.96	0.93	2.18	116	15.8	86.4	154	82.4	25	14	63	6.7	9.3	9.3	6.8	8	7.8	0	0	15.7	2.2	0.4	0.8
NCKUH	94	M	164	63.9	2	23.8	0	0	0	0	0	0	0	0	1	0	0	1	0	1	1.28	31.9	1	13.2	2.93	0.69	4.47	0.8	2.13	90.9	14.9	83.6	102	58.5	15	9	64	10.2	6.3	7.7	8.4	8.9	7.2	0	0	15.2	2.5	0.3	0.8
NCKUH	66	M	168.8	67.7	3	23.8	0	0	0	0	0	0	0	0	1	0	0	1	0	1	0.9	77.3	0	12.7	3.4	1.09	5	0.56	3.23	118	41.9	64.5	141	78.8	35	20	47	6	7.9	6.8	6.9	6.4	7.3	0	0	10.5	2.1		0.8
CM	63	M	180	77	3	23.8	0	0	1	0	0	0	0	0	1	0	0	1	0	1	0.96	85.78	0	13.3	4		3.69	1.32	1.93	57.8	11.6	79.9	167	85.1	38	19	56	7.2	7.8	11.8	4.8	9.5	5.9	0	0	12.7		1.3	0
NCKUH	74	M	162	62.4	2	23.8	0	0	1	1	0	0	0	0	1	0	0	0	0	3	1.15	49.7	1	13.5	3.3	0.77	6.34	0.95	4.25	204	80.8	60.4	224	135	76	46	52	5.1	10.3	7.3	7.2	6.2	8.4	0	0	10.8	2.4	0.4	1.1
NCKUH	60	F	154.8	57	3	23.8	0	0	0	0	0	0	0	0	1	0	0	1	0	1	0.63	100.5	0	13.4	3.6	0.74	4.43	0.78	2.58	88.9	24.2	72.8	103.46	66.3	41	26	67	7.4	9	11.2	5.9	9.3	7	0	0	12.3	2.3	0.9	1.2
NCKUH	66	M	160	60.9	3	23.8	0	0	0	0	0	0	0	0	1	0	0	1	0	1	1.18	53	1	15.2	2.7	0.86	4.87	0.72	2.58	111	24.1	78.3	128	76.2	37	23	75	9.8	7.7	9.9	7.6	9.8	7.7	0	0	18.4	2.5	0.3	0.9
NCKUH	71	M	164	64	2	23.8	0	0	0	1	0	1	0	0	2	1	0	0	0	3	1.05	58.4	1	13.7	5.05	1.22	4.41	0.74	2.07	88.4	14	84.2	145.37	88.6	44	26	117	4.8	24.3	10	11.7	7.4	15.8	1	1	9.2	2.8	0.9	1.8
NCKUH	78	F	144	49.4	3	23.8	0	0	1	0	0	0	0	0	1	0	0	1	0	1	0.75	56.7	1	11.8	3.12	0.48	5.6	0.43	3.45	153.6	49	68.1	84.53	60.8	14	10	53	4.1	13.1	5.9	9	5	10.6	0	0	14.9	2.1		0.9
CM	58	F	160	61	3	23.8	0	0	0	1	0	0	0	0	2	1	0	1	0	1	0.73	95.17	0	11.9	3.2	0.67	4.36	1.09	2.38	85.8	19.7	67.6	131	79.6	22	14	87	7.7	11.4	10.1	8.7	8.9	9.8	0	0	12.6		0.9	0.4
NCKUH	71	M	154.8	57.1	2	23.8	0	0	0	1	0	0	0	0	2	1	0	1	0	1	1.1	49.7	1	14.3	4.4	1.11	5.26	0.68	2.83	133	30.3	77.2	171	113	50	32	79	6.3	12.5	8.8	9	7.6	10.5	0	0	13.2	2.3	0.4	1.1
NCKUH	78	F	158	59.5	2	23.8	0	1	1	0	0	0	0	0	1	0	0	0	0	3	1.03	49.7	1	14.4	3.3	1.05	4.36	0.85	2.42	85.8	20.6	76	136	85	48	30	53	6.2	8.5	8.5	6.2	7.4	7.2	0	0	11.1	2.3	0.3	1
NCKUH	87	M	166.1	65.8	3	23.8	0	0	1	0	0	0	0	1	2	1	1	1	0	1	2.68	18.1	1	7.1	4.11	1.69	5.16	1.41	3.19	127	40.6	68	355	213	118	68	103	6.7	15.3	11.1	9.3	8.9	11.6	0	0	14.1	3.1	0.2	1.3
NCKUH	43	F	162	62.6	3	23.9	0	0	0	0	0	0	0	0	1	0	0	1	0	1	0.66	127.8	0	14.6	3.2	0.79	5.23	0.56	2.85	131	30.9	76.4	119	71.7	22	13	75	10.7	7	13.3	5.6	12	6.3	0	0	12.4	2.2	0.2	0.5
NCKUH	80	F	157	58.8	3	23.9	0	1	1	0	0	0	0	1	2	1	0	1	0	1	1.98	24.7	1	8.1	4.42	0.7	5.11	0.79	2.53	124.6	23	81.5	128.86	82.6	59	37	105	8.8	12	9.3	11.4	9	11.7	0	0	14.9	2.7	0.5	1.9
NCKUH	55	M	165.3	65.2	3	23.9	0	0	0	0	0	0	0	0	1	0	0	1	1	1	0.68	113.2	0	16.7	3.3	0.9	4.44	0.9	2.83	89.6	30.3	66.2	130	74.3	30	17	51	5.9	8.7	10.4	4.9	8.1	6.3	0	0	10.1	2.5	0.4	1.1
NCKUH	65	M	164	64.2	3	23.9	0	0	1	0	0	0	0	0	1	0	0	1	1	1	0.73	91.6	0	11.4	3.66	1.18	4.88	0.84	3.29	111.5	43.9	60.7	176.82	101	53	31	72	8.1	8.8	8	9	8.1	8.9	0	0	18.5	2	0.3	1
NCKUH	87	M	165	65	2	23.9	0	1	0	1	0	0	0	0	2	1	0	0	0	3	1.01	47.4	1	15.2	4.2	1.03	3.8	0.86	2.45	62	21.2	65.8	108	62.8	43	25	40	3.9	10.1	7.4	5.3	5.7	7	0	0	10.2	2	0.8	1.9
CM	63	M	165	65	3	23.9	0	1	1	0	0	0	0	0	2	1	0	1	0	1	0.68	102.23	0	10.2	4	0.8	6.03	0.79	3.35	182	45.8	74.8	188	108.9	27	15	71	9.2	7.8	13.5	5.3	11.3	6.3	0	0	21.9		0	0
CM	92	M	165	65	3	23.9	0	1	1	1	0	0	0	0	3	1	0	1	0	1	0.89	48.69	1	0	2.49	1.1	4.2	1.14	2.37			75.1			21	12	60	5.8	11	5.4	12	6.1	10.7	0	0	12		0	0
NCKUH	31	M	176	74	2	23.9	0	0	0	0	0	0	0	0	1	0	0	1	0	1	0.67	167.2	0	10.8	3.9	0.97	5.37	0.68	3.65	140	56.3	59.8	160	82.9	34	18	94	11.8	7.9	16.8	5.6	14.3	6.6	0	0	18	2.5	0.3	0.5
NCKUH	85	F	148.5	52.7	2	23.9	0	1	1	0	0	1	0	0	2	1	0	0	0	3	1.8	22.4	1	10.5	3.5	1.01	4.3	0.9	2.29	83.1	17.9	78.5	134	90.5	43	29	86	6.3	13.6	7.1	12.1	6.7	12.8	0	0	19.7	3.2	0.4	0.9
NCKUH	77	F	150	53.8	2	23.9	0	1	1	0	0	0	0	1	2	1	1	0	0	3	2.01	23.4	1	9.6	3.08	0.84	4.82	0.89	2.73	108.3	27.8	74.4	141.83	97.8	40	26	47	5.5	8.5	4.7	10.1	5.1	9.3	0	0	11.2	0	0.2	0.8
CM	71	F	157	59	3	23.9	0	1	1	0	0	0	0	1	2	1	0	1	0	1	1.05	53.85	1	11.8	3.3		5.52	0.87	2.97	149	34.2	77	194	120.9	38	24	81	5	16.4	10.8	7.5	7.9	10.3	0	0	10.8		0	0
NCKUH	72	M	171	70	3	23.9	0	1	0	1	0	0	0	0	3	1	0	1	0	1	1.41	46.9	1	12.3	5.2	0.61	6.51	0.82	4.91	217	113	47.9	188	106.2	72	40	63	6.1	10.2	8.5	7.4	7.3	8.6	0	0	11.6	0	0.9	1.8
NCKUH	62	M	174	72.5	2	23.9	0	1	0	0	0	0	0	0	2	1	0	1	0	1	0.9	87.3	0	12.1	5.61	1.02	5.12	1.02	2.89	125.2	32	74.4	195.82	93.3	201	107	98	7.9	12.4	14.7	6.6	11.3	8.6	0	0	15.8	2.9	0.7	1.6
NCKUH	74	F	148.9	53.1	3	23.9	0	0	1	0	0	0	0	1	1	0	0	1	0	1	1.09	44.7	1	13.6	4.4	0.59	4.55	0.66	2.42	94.9	20.6	78.3	84.6	57.6	86	58	89	6.5	13.7	6.5	13.7	6.5	13.7	0	0	12.7	2.8	0.5	1.4
CM	53	M	166	66	3	24	0	1	0	0	0	0	0	0	2	1	0	1	1	1	0.73	109.25	0	14	4.3		5.05	1.11	2.83	121	30.3	75	195	111.8	24	14	50	6.2	8	6.2	8	6.2	8.1	0	0	14.2		2	1.8
NCKUH	72	M	156	58.3	3	24	0	0	0	0	0	0	0	0	1	0	0	1	0	1	0.92	59.8	1	14.3	2.6	0.97	5.26	0.43	3.72	133	58.9	55.7	125	79.6	20	13	56	7	7.9	11.8	4.7	9.4	5.9	0	0	10.5	0	1.9	2.2
NCKUH	83	F	137.5	45.3	3	24	0	0	1	0	0	0	0	0	1	0	0	1	0	1	0.73	49.1	1	6.6	3.9	1.1	5.39	0.66	3.08	141	37.3	73.5	145	110	56	43	55	6.7	11.1	7.8	9.6	7.3	10.3	0	0	10	1.9	0.3	0.8
NCKUH	60	M	157	59.1	3	24	0	1	0	0	0	0	0	0	3	1	1	1	0	3	2.65	24.8	1	12.3	3.37	1.11	4.4	0.97	2.65	87.7	25.8	70.6	156	100	60	38	115	7.4	15.5	7.5	15.3	4.5	15.4	1	1	13.9	0	1.1	2
NCKUH	80	M	169	68.5	2	24	0	0	1	0	0	0	0	0	1	0	0	1	0	1	1.02	56	1	12	3.5	0.9	5.24	1.03	3.05	132	36.4	72.4	188	104	87	48	62	3.5	17.6	5.6	11.1	4.5	13.6	0	0	12.4	2.2	0.3	1.1
NCKUH	87	F	165	65.3	3	24	0	0	1	0	0	1	1	0	3	1	0	1	0	3	0.93	51.7	1	9.8	4.3	1.11	4.98	0.47	2.76	117	28.5	75.6	133	84.2	56	32	92	5.1	18.1	9	10.2	7	13.1	0	0	15.5	2.4	0.5	1.3
NCKUH	67	F	151	54.7	3	24	0	1	1	0	0	0	0	0	2	1	0	1	0	1	0.65	85.3	0	12.6	4.12	0.99	4.27	0.94	2.43	81.7	20.9	74.5	134.68		44	29	100	7.9	12.6	10.2	9.8	9	11	0	0	14.8	2.7	0.8	1.6
NCKUH	71	M	151	54.7	3	24	0	0	1	0	0	0	0	0	1	0	0	1	0	1	0.5	104.8	0	12.6	2.78	0.99	4.67	1.09	2.23	100.7	16.8	83.3	172.12	114.8	39	25	51	8.2	6.3	9.8	5.2	9	5.7	0	0	13.2	2.8	0.6	1.3
NCKUH	61	F	154.5	57.3	3	24	0	0	0	0	0	0	0	0	1	0	0	1	1	1	0.76	82.7	0	14.3	2.99	1.21	4.23	0.62	2.15	79.7	15.4	80.8	122	80.3	26	17	92	9.2	10	13.3	6.9	11.2	8.2	0	0	16.3	2.6	0.2	0.9
NCKUH	85	M	162	63	3	24	0	0	1	0	0	0	0	0	1	0	0	1	0	1	1.46	33	1	11.1	4.04	1.54	4.2	1.54	2.7	78.7	28.7	63.6	260.83	155.1	40	24	90	4	22.5	4.7	19.2	4.4	20.8	1	1	16.7	3.6	0.9	1.8
CM	71	M	162	63	3	24	0	0	1	1	0	0	0	0	2	1	0	1	1	1	0.86	70.2	0	9.9	4		3.62	0.72	1.5	55.2	6.1	89	87.5	52	27	16	69	7	9.8	8	8.6	7.5	9.2	0	0	16.8		1	0
NCKUH	35	M	170	69.4	3	24	0	0	0	0	0	0	0	0	1	0	0	1	0	1	0.72	140.6	0	10.5	3.1	0.9	4.51	0.9	2.97	92.9	34.2	63.2	133	72.7	37	20	82	10.1	8.2	12.6	6.5	11.4	7.3	0	0	14.4	0	0.9	1.3
NCKUH	79	F	155.4	58	3	24	0	0	1	0	0	0	0	0	1	0	0	1	0	1	1.06	46.4	1	12	3.28	0.99	3.92	0.7	2.13	66.8	15	77.5	97.3	60.4	63	40	77	7.7	9.9	8.4	9.2	8.1	9.5	0	0	14.3	2.8	0.6	1.3
NCKUH	74	F	163.1	63.9	3	24	0	0	0	0	0	0	0	0	1	0	0	1	0	1	0.79	74.1	0	9.5	3.67	0.96	5.16	0.96	2.98	127.2	34.4	73	180.9	103.4	44	26	83	7.9	10.5	8	10.4	8	10.4	0	0	12.6	2.6	1.5	2
NCKUH	49	M	167	67	3	24	0	0	1	0	0	0	0	0	1	0	0	1	0	1	0.88	96.2	0	10.8		1.1	4.57	1.1	2.67			72.6	179.14		11			6.2	7.5							10.8	0		0
NCKUH	76	M	172.5	71.5	3	24	0	1	0	0	0	0	0	1	2	1	0	1	0	1	1.24	51.3	1	11.5	2.86	0.69	4.29	0.78	2.21	82.5	16.4	80.1	94.24	51.5	28	15	74	11.1	6.7	16	4.6	13.5	5.5	0	0	19.5	2.5	0.3	1.3
NCKUH	46	M	177.8	76	2	24	0	0	0	0	0	0	0	0	1	0	0	1	0	1	0.64	155	0	10.1	3.5	1.84	4.51	0.86	2.67	92.9	26.3	71.7	236	123	41	21	62	7.2	8.6	13.5	4.6	10.4	6	0	0	17.3	0		0.6
NCKUH	77	M	165.3	65.7	2	24	0	0	1	0	0	0	0	0	1	0	0	1	0	1	0	0	1	0	3.83	1.12	4.79	0.85	2.5	106.9	22.3	79.1	165.8	94.8	33	19	77	4.8	15.9	5.5	13.9	5.2	14.8	1	0	14.2	2		1
NCKUH	83	M	164.4	65	2	24	0	0	0	0	0	0	0	0	1	0	0	1	1	1	0.68	75.7	0	13.4	2.09	0.77	4.58	0.72	2.7	96.4	27	72	107.19	70.6	25	15	41	5	8.2	7.2	5.7	6.1	6.8	0	0	13.2	2.4		0
NCKUH	66	F	152.5	56	3	24.1	0	0	0	0	0	0	0	0	1	0	0	1	0	1	0.67	85.9	0	13.6	3.32	0.6	4.7	0.69	2.44	102.5	21.1	79.4	93.18	61.7	26	17	59	7.4	8	8.2	7.2	7.8	7.6	0	0	11.2	1.9	0.7	1.3
NCKUH	78	F	150	54.2	2	24.1	0	1	1	0	0	0	0	0	1	0	0	0	0	3	1.39	33.6	1	12.3	2.9	1.05	4.76	0.91	2.74	105	28	73.3	163	110	29	20	59	5.4	11	6.2	9.4	5.8	10.1	0	0	10.4	0	0.3	0.8
NCKUH	81	F	150	54.2	3	24.1	0	0	0	0	0	0	0	0	1	0	0	1	0	1	0.59	75.3	0	9.3	4.47	0.83	5.63	0.66	3.01	155.7	35.4	77.3	152.59	91.4	27	18	107	7.7	13.8	7.6	14	7.7	13.9	0	0	17.6	2.3	0.5	1.3
CM	92	M	168	68	3	24.1	0	1	1	1	0	1	0	1	5	1	1	1	0	1	3.99	11.36	1	10	4.4		5.77	0.86	2.87	165	31.4	81	191	107.2	42	24	82	21.5	21.5	16	5.2	4.5	18.3	1	1			0	0
CM	76	F	155	58	2	24.1	0	0	1	1	0	0	0	0	1	0	0	0	0	3	0.79	65.26	0	10.5	4.4		3.87	1.36	1.99	64.7	12.6	80.5	169	106.9	56	35	42	4.4	9.7	4.8	8.9	4.6	9.2	0	0	13.5		1.5	0.5
NCKUH	62	M	152.3	56	2	24.1	0	0	0	0	0	0	0	1	2	1	1	1	0	1	2.11	28.8	1	8.9	4.92	1.23	7.19	1.27	6.3	271.5	201.1	26	447.89	298.6	87	56	78	6.3	12.4	10	7.8	8.1	9.6	0	0	14.8	2.9	1	2
NCKUH	82	M	170.5	70.2	3	24.1	0	0	1	0	0	1	0	0	2	1	0	1	0	1	1.03	54.9	1	12.5	3.67	1.06	4.73	1.06	2.93	104.1	32.9	68.4	181.12	104.1	55	30	69	9	7.7	8.2	8.4	8.6	8.1	0	0	25.9	2.9	0.1	0.5
NCKUH	67	F	148	52.9	3	24.2	0	0	0	0	0	0	0	0	1	0	0	1	0	1	0.78	68.8	0	12.1	3.6	0.65	4.66	0.55	2.44	100.1	21.1	79	83.58	55.7	23	16	89	7.6	11.7	9.7	9.2	8.6	10.3	0	0	19.7	2.4	0.7	1.8
NCKUH	73	F	152	55.8	3	24.2	0	0	1	0	0	0	0	0	1	0	0	1	0	1	0.91	57.1	1	12.8	3.08	0.6	4.67	0.7	2.73	100.7	27.8	72.4	91.96	58.6	57	37	75	5.1	14.6	8.1	9.2	6.6	11.3	0	0	10.6	2.4	0.7	1.4
NCKUH	67	F	158	60.3	2	24.2	0	1	1	0	0	0	0	0	2	1	0	1	0	1	0.5	122.3	0	12.7	3.15	1.03	4.07	1.03	2.25	72.9	17.1	76.5	136	82.9	35	22	35	3.6	9.7	7.9	4.4	5.8	6.1	0	0	13.5	2.6	0.3	1.3
NCKUH	78	M	158.5	60.7	3	24.2	0	0	0	0	0	0	0	0	1	0	0	1	0	1	0.91	57.4	1	12.2	2.7	0.86	4.33	0.79	2.51	84.4	22.5	73.3	111	67.3	42	25	70	8	8.8	10.2	6.9	9.1	7.7	0	0	14.5	0	0.6	1.4
NCKUH	68	M	163	64.2	3	24.2	0	0	0	1	0	0	0	1	2	1	0	1	0	1	1.93	33.3	1	12.7	4.14	0.68	4.37	0.91	2.84	86.2	30.5	64.6	107.14	47	106	62	84	8.1	10.4	11.1	7.6	9.6	8.8	0	0	12	2.2	0.8	1.7
NCKUH	79	F	150	54.4	2	24.2	0	1	1	1	1	0	0	1	3	1	1	0	0	3	6.31	7.3	1	9	3.3	1.04	5.05	0.9	2.9	121	32.2	73.4	178	115	29	19	56	3.4	16.5	3.3	17	3.4	16.8	1	1	13.6	3.4	0.6	1.5
NCKUH	61	F	155.5	58.5	3	24.2	0	0	1	0	0	0	0	0	1	0	0	1	0	1	0.64	100.3	0	11.1	3	0.93	4.69	0.82	3.29	102	43.8	57.1	137	89	27	17	50	8	6.3	8.2	6.1	8.1	6.2	0	0	12.2	2.5	0.4	0.8
NCKUH	88	M	158	60.4	3	24.2	0	1	1	0	0	0	0	0	2	1	0	1	0	1	1.23	35.5	1	12.4	3.74	0.85	4.77	0.74	2.67	105.8	26.2	75.2	124.03	76.6	32	19	56	5.6	10.1	6.3	8.9	6	9.4	0	0	12	2.6	0.9	1.9
NCKUH	42	M	175	74.1	3	24.2	0	0	0	0	0	0	0	0	1	0	0	1	0	1	0.74	136.3	0	12.4	2.58	1.04	5.46	0.79	3.33	145	45	69	188.48	102.4	42	23	98	12.1	8.1	19.9	5	16	6.2	0	0	16	2.2	1.3	1.8
NCKUH	83	F	154	57.4	3	24.2	0	0	1	0	0	0	0	0	1	0	0	1	0	1	0.72	63.1	0	12.4	3.57	0.87	4.41	0.81	2.58	88.2	24.1	72.7	116	72.2	57	36	51	6.2	8.3	7.7	6.6	6.9	7.3	0	0	13.5	1.9	0.3	0.8
NCKUH	86	F	132.5	42.5	2	24.2	0	0	1	0	0	0	0	0	1	0	0	1	0	1	0.84	37.9	1	11.8	4.02	1.94	3.67	0.65	2.09	57.1	14.2	75.2	162.99	143	57	46	59	3.5	17	4.2	14	3.8	15.4	1	1	14.7	3.6		1
NCKUH	64	F	159.5	61.6	3	24.2	0	0	0	0	0	0	0	0	1	0	0	1	0	1	0.84	77.4	0	13.5	3.2	1.32	3.84	0.96	2.05	63.5	13.6	78.6	144	86.7	40	24	82	7.4	11.1	7.3	11.2	7.4	11.1	0	0	12.3	2.6	0.5	0.9
NCKUH	44	F	160	62	3	24.2	0	0	0	0	0	0	0	0	1	0	0	1	0	1	0.62	133.3	0	9.2	3	0.98	4.86	0.58	2.99	111	34.7	68.7	125	74.9	22	13	74	9.9	7.5	13.1	5.6	11.5	6.4	0	0	13.4	2.1	0.7	1.4
CM	60	F	160	62	3	24.2	0	0	0	0	0	0	0	0	1	0	0	1	0	1	0.74	93.09	0	13.2	3.2		5.52	0.72	2.19	149	16	89.3	138	83.1	40	24	69	6.7	10.3	17.1	4	11.9	5.8	0	0	10.7		0	0
NCKUH	74	M	156.2	59.1	3	24.2	0	1	1	1	0	0	0	1	4	1	1	1	0	1	2.72	19.9	1	9.1	4.03	1.32	5.21	0.84	3.48	130	50.2	61.4	216	134	44	27	59	6.8	8.7	7	8.4	6.9	8.6	0	0	14.3	0	0.3	1
NCKUH	89	M	149	53.8	2	24.2	0	0	1	0	0	0	0	0	1	0	0	1	0	1	0.93	41	1	13.2	2.8	1.15	4.31	0.77	2.15	83.5	15.3	81.7	135	92.5	46	31	56	6.9	8.1	8	7	7.5	7.6	0	0	12.3	2.4		1
NCKUH	76	F	156	59	2	24.2	0	1	0	0	0	1	0	1	3	1	1	0	0	3	4.8	10.9	1	9.6						73	30	59			93	58	116	3.8	30.2	4.3	31.5	3.8	35.6	1	1	9.8	0	0.6	1.5
NCKUH	69	M	169.3	69.5	3	24.2	0	1	1	0	0	0	0	0	2	1	0	1	0	1	0.73	93.9	0	13.5	3.69	1.25	4.65	1.08	2.89	100	32	67.9	199.59	109.1	43	24	61	9	6.8	10.1	6.1	9.5	6.4	0	0	15.5	0		0.8
NCKUH	44	M	171.3	71.2	2	24.3	0	1	0	0	1	0	0	0	2	1	0	1	1	1	0.83	114.4	0	14.9	3.67	0.8	5.05	1.06	3.19	121.2	40.7	66.4	168.34	81.3	40	22	56	5	10.8	10.6	5.2	7.9	7	0	0	13	0		0
NCKUH	54	M	161.1	63	3	24.3	0	0	0	1	0	0	0	0	2	1	0	1	0	1	0.75	100.3	0	16.3	3.4	0.82	4.94	0.79	3.19	115	40.6	64.7	134	82.7	37	22	54	6.4	8.4	7.2	7.5	6.8	8	0	0	13.6	1.5	0.5	1.1
NCKUH	35	M	171.5	71.4	2	24.3	0	0	0	0	0	0	0	0	1	0	0	1	0	1	0.69	150.9	0	14.6	3.89	0.77	6.51	0.96	3.64	216.8	55.8	74.3	235.46	94.2	56	31	101	8.8	11.6	9.4	10.8	9.7	11.2	0	0	13	0		2.2
NCKUH	66	F	148.5	53.6	3	24.3	0	0	0	0	1	0	0	0	1	0	0	1	0	1	0.83	66.4	0	13.6	2.8	0.86	3.97	0.72	1.97	68.8	12.2	82.3	90.8	61.4	26	17	51	7.5	6.8	10.5	4.9	9	5.7	0	0	12.5	2	0.5	1.1
NCKUH	62	M	167	67.8	3	24.3	0	0	1	0	0	0	0	0	1	0	0	1	0	1	0.72	102	0	13.9	3.6	0.68	4.69	0.68	2.54	102	23.2	77.3	99	56.3	30	17	62	5.7	10.9	7.2	8.6	6.4	9.6	0	0	13.1	2.3	0.5	1.2
NCKUH	74	M	163	64.6	2	24.3	0	0	0	1	0	0	0	0	2	1	0	1	0	1	1.1	53.8	1	14.4	2.83	1.04	4.77	1.04	2.83	105.8	30.3	71.3	178.08	103.5	37	21	49	8.5	5.7	8	6.1	8.3	5.9	0	0	10.8	1.6	1.1	1.5
NCKUH	28	M	177	76.2	3	24.3	0	0	0	0	0	0	0	0	1	0	0	1	0	1	0.92	128.8	0	14.8	3.23	0.91	5.28	0.91	3.12	134	38.5	71.2	175.17	91.2	80	41	95	12.3	7.7	14.9	6.3	13.6	7	0	0	14.1	2.6	1	2.3
NCKUH	57	F	142.5	49.4	3	24.3	0	0	1	0	1	0	0	0	1	0	0	1	0	1	0.32	178	0	13.8	3.3	0.72	4.73	0.61	5.53	104	23	77.9	97.7	71.8	33	24	84	7.1	11.9	10.5	8	8.8	9.6	0	0	14.5	0	0.4	0.9
NCKUH	82	M	163.9	65.4	3	24.3	0	1	0	1	0	0	0	0	3	1	0	1	0	1	1.06	49.7	1	14.4	3.62	1.21	5	0.96	3.01	118.4	35.4	70.1	203	122.3	48	28	109	4.7	23	6.5	16.7	5.6	19.3	1	1	15.3	2.9	1	1.6
NCKUH	59	M	164	65.5	3	24.4	0	0	0	0	0	0	0	0	1	0	0	1	0	1	0.86	85.7	0	14.1	4.1	0.84	5.46	0.74	3.4	145	47	67.3	155	89.1	30	17	63	5.4	11.7	8.7	7.2	7	8.9	0	0	10	2	0.4	1.2
CM	58	F	147.5	53	3	24.4	0	0	0	0	0	0	0	0	1	0	0	1	0	1	0.68	88.77	0	12.9	3		3.57	0.61	1.89	53.3	11	79.4	61.5	41.7	17	11	95	9.3	10.2	8.3	11.4	8.8	10.8	0	0	14.6		0.9	0
NCKUH	80	F	147.9	53.3	3	24.4	0	0	0	0	0	0	0	0	1	0	0	1	0	1	0.54	82.3	0	11.7	3.1	0.63	4.43	0.76	2.28	89.1	17.7	80.1	92.3	62.8	49	33	90	8.1	11.1	9	10	8.5	10.5	0	0	13.3	2.8	0.5	1.1
NCKUH	78	M	168	68.8	3	24.4	0	1	1	0	1	0	0	0	2	1	0	1	0	1	1.98	29.9	1	10.9	4.28	0.81	5.08	0.81	2.74	123	28	77.2	142	77.2	54	30	67	6.1	10.8	7.4	9.8	6.8	9	0	0	9.7	2.9	0.5	0.9
NCKUH	54	M	162	64	3	24.4	0	0	0	0	0	0	0	0	1	0	0	1	0	1	0.95	80.5	0	13	3.12	0.94	4.84	0.73	2.85	109.9	31	71.8	135.9	79.5	36	21	86	13	6.6	14	6.1	13.5	6.3	0	0	15.1	2	1.9	1.9
NCKUH	72	F	140	47.8	2	24.4	0	1	1	0	0	0	0	0	1	0	0	0	0	3	0.9	50.2	1	11.2	2.4	1.32	4	0.84	2.53	70	23	67.1	142	106	11	8	47	3.9	12	8.4	5.6	6.1	7.6	0	0	10.1	2.1	0.5	0.9
NCKUH	46	F	155	58.6	3	24.4	0	1	1	0	0	0	0	0	2	1	0	1	0	1	0.55	139.1	0	12.3	3.11	0.64	4.6	0.55	2.98	97.1	34.4	64.6	81.1	52	25	16	88	12.3	7.2	16.4	5.4	14.3	6.2	0	0	16.4	1.9	0.7	1.4
NCKUH	87	F	147.4	53	2	24.4	0	1	1	1	0	0	0	1	2	1	0	0	0	3	1.61	24.2	1	12.6	3	0.97	4.36	1.01	1.94	85.8	11.8	86.2	144	91.7	27	19	73	6.4	11.3	4.4	16.5	5.4	13.4	0	0	10.2	2.2	0.4	1.1
NCKUH	73	M	162.8	64.7	3	24.4	0	1	1	1	0	0	0	0	3	1	0	1	0	1	1.3	46.3	1	14.6	4.1	0.73	4.99	0.77	3.41	118	47.8	59.5	125	69.1	62	36	90	6.1	14.6	6.8	13.2	6.5	13.9	0	0	11.6	2.6	0.2	0.8
NCKUH	79	M	157	60.2	3	24.4	0	0	0	0	0	0	0	0	1	0	0	1	0	1	0.73	69.9	0	13.1	3.09	0.74	4.79	0.69	2.66	106.9	26	75.6	109.86	65.4	35	23	77	8.1	9.5	11.6	6.7	9.8	7.8	0	0	12.1	2.4	0.5	1.2
NCKUH	66	M	162	64.1	3	24.4	0	0	0	0	0	0	0	0	1	0	0	1	0	1	1.05	62.7	0	15.3		1.14	4.47	0.89	2.78	90.9	29	68.1	155.25		41	24	82	10	8.2	10.3	7.9	10.2	8.1	0	0	11.4	2.2	0.7	1.7
NCKUH	60	M	163.5	65.3	3	24.4	0	0	0	0	0	0	0	0	1	0	0	1	0	1	0.91	79.7	0	11.8	3	1.13	4.44	0.65	2.94	89.6	33.3	62.8	128	75.7	23	13	89	9.5	9.4	15.1	5.9	12.3	7.2	0	0	15.7	0	0.3	0.9
NCKUH	84	M	170	70.6	2	24.4	0	1	1	0	0	0	1	0	2	1	0	0	0	3	0.86	63.9	0	12.9	4.5	1.08	5.2	0.85	3.18	130	40.3	69	185	101	56	31	80	5.4	14.8	8.5	9.4	6.9	11.5	0	0	12.6	2.4		0
NCKUH	79	F	147	52.8	2	24.4	0	1	1	0	0	0	0	0	1	0	0	0	0	3	0.85	52.6	1	10.1	3.8	0.93	5.08	0.61	2.79	123	29.3	76.2	133	93.7	57	39	105	7.9	13.3	8.8	12	8.3	12.6	0	0	13.3	0		0.8
NCKUH	90	M	172	72.3	3	24.4	0	0	0	0	0	0	0	0	1	0	0	1	0	1	1.41	35.6	1	12.3	4	0.92	5.5	0.95	3.41	147	47.4	67.5	195	103	81	44	82	9	9.2	9.9	8.3	9.5	8.7	0	0	15.2	2.6	0.8	2
CM	72	F	150	55	2	24.4	0	1	1	0	0	0	0	1	1	0	0	0	0	3	1.63	31.87	1	12.1	3		2.94	1.18	1.5	33.3	6.1	81.8	113	74.6	16	10	46	5.9	7.8	6	7.6	5.9	7.7	0	0	11.4		1	0
NCKUH	70	M	168	69	3	24.4	0	0	1	0	0	0	0	0	1	0	0	1	0	1	1.15	58.3	1	14.3	4.64	0.73	4.87	0.99	3.31	111.2	44.5	59.9	142.87	80.7	23	13	40	7.8	5.1	7.1	5.6	7.5	5.3	0	0	9.6	2.2		0
NCKUH	72	F	143	50	3	24.5	0	0	0	0	0	0	0	0	1	0	0	1	0	1	0.5	94.4	0	11.6	3.4	0.83	4.53	0.86	3.08	93.9	37.3	60.3	123	91.1	57	40	67	4.8	13.9	8.2	8.1	6.5	10.3	0	0	12.2	2.3	0.6	1.2
CM	53	F	154	58	3	24.5	0	0	1	0	0	0	0	0	1	0	0	1	0	1	0.88	79.64	0	13.4	3.7	1.24	4.55	0.83	2.65			72.8	161	102.2	27	17	76	12	6	14.3	5.3	9.7	7.8	0	0	13.2		1.3	0.4
NCKUH	68	F	154	58	3	24.5	0	0	1	0	0	0	1	0	2	1	0	1	0	1	0.61	95.1	0	11.6	3.32	0.69	4.75	0.78	2.58	104.8	24.2	76.9	112.08	73.7	48	30	72	5.1	14	11.4	6.3	8.3	8.7	0	0	12.2	0	0.8	1.2
NCKUH	64	M	161	63.4	2	24.5	0	0	1	0	0	0	0	0	1	0	0	1	0	1	0.84	79.7	0	13.8	3.43	0.99	5.01	0.74	2.58	119	24.2	79.7	151.79	90.9	40	24	77	9.1	8.4	17.7	4.4	13.4	5.8	0	0	15.8	2.7	0.8	1.5
NCKUH	79	M	157	60.3	2	24.5	0	0	1	1	0	0	0	1	2	1	0	1	0	1	1.31	39	1	11.9	3.14	0.9	5.21	1.06	2.82	130.2	30.1	76.9	190.82	119.3	50	31	73	9.3	7.8	7.4	9.8	8.4	8.7	0	0	10.2	2.7		1.6
NCKUH	79	M	163	65	2	24.5	0	1	1	0	0	0	0	0	1	0	0	0	1	3	0.77	71.5	0	11.3	3.5	1.22	5.44	0.82	2.29	144	17.9	87.6	215	126	55	32	67	9.1	7.4	9.7	7	9.4	7.2	0	0	17.4	2.5	0.8	2
NCKUH	73	M	157.5	60.7	3	24.5	0	0	1	0	0	0	0	0	1	0	0	1	0	1	0.82	68.9	0	14.1	2.68	0.84	4.96	0.6	2.63	116.3	25.3	78.2	117.34	78.8	58	36	64	8.8	7.3	14.2	4.5	11.5	5.5	0	0	11.1	2.2	0.4	1
NCKUH	62	F	155	58.8	3	24.5	0	0	1	0	0	0	0	0	1	0	0	1	0	1	0.92	69.2	0	10.6	3.1	0.72	4.44	0.72	2.4	89.6	20.2	77.5	96.9	62.1	29	18	55	6	9.2	7.4	7.5	6.7	8.2	0	0	12.7	0	0.5	1.1
NCKUH	83	M	152.2	56.7	3	24.5	0	0	0	0	0	0	0	0	1	0	0	1	0	1	0.95	47.3	1	12.4	4.15	0.99	4.09	0.88	2.45	73.7	21.3	71.1	119.58	119.6	39	25	52	7.7	6.7	11.5	4.5	9.6	5.4	0	0	13.3	2.1		0
NCKUH	81	F	149	54.4	3	24.5	0	0	1	0	0	0	1	1	3	1	1	1	0	1	2.94	15.2	1	3.8	5	1.2	4.51	0.96	2.84	92.9	30.6	67.1	171	112	90	60	67	8.9	7.6	7.4	9.1	8.1	8.2	0	0	13	2.6	0.5	1
NCKUH	68	M	169	70	2	24.5	0	1	0	0	1	0	0	0	2	1	0	1	0	1	0.75	93.3	0	13.6	3.3	0.84	5.02	0.92	3.56	119	53	55.5	155	84.7	50	27	75	7.2	10.4	8.1	9.3	7.7	9.8	0	0	16.3	2.7	0.6	1
NCKUH	79	F	147.3	53.2	2	24.5	0	1	1	1	0	0	0	0	2	1	0	0	0	3	0.89	50.6	1	11.1	2.8	0.93	4.26	0.57	2.43	81.3	20.8	74.4	95.3	66.2	28	19	99	7.3	13.6	8.8	11.3	8	12.3	0	0	8.5	0		1
CM	57	M	159	62	3	24.5	0	0	1	0	0	0	0	0	1	0	0	1	0	1	0.87	82.15	0	15.7	3.9	0.82	4.58	0.72	2.65	96.3	25.8	73.2	111	67.1	16	10	75	6	12.7	9	8.4	7.5	10.1	0	0	10.7		0.7	0
NCKUH	32	M	182.4	81.6	2	24.5	0	1	1	0	1	0	0	0	2	1	0	1	0	1	0.66	185.5	0	13.8	3.57	0.74	4.88	0.79	2.84	111.7	30.5	72.7	81.2	53.1	23	11	89	11.7	7.6	16.5	5.4	14.1	6.3	0	0	13	0	0.8	1.4
NCKUH	78	M	160	62.8	2	24.5	0	0	1	1	0	0	0	0	1	0	0	0	0	3	0.98	55.2	1	14.1	3	1.36	3.65	1.07	2.08	56.3	14.1	75	147	89.1	36	21	59	6	9.9	8.5	6.9	7.2	8.1	0	0	14.1	2.2	0.6	1.3
NCKUH	68	F	155	59	2	24.6	0	1	1	0	0	0	0	0	1	0	0	0	0	3	1.11	53.2	1	10.6	4.46	1.16	4.7	0.84	2.55	102.1	23.5	77	164.21	109.5	54	100	43	5.2	8.3	8	5.4	6.6	6.5	0	0	12.8	2.6	0.6	1.3
NCKUH	54	F	157.2	60.7	2	24.6	0	0	0	0	0	0	0	0	1	0	0	1	0	1	0.75	96.7	0	14.5	3.77	0.84	4.62	0.74	2.53	98.2	23	76.5	117.55	71.2	36	22	69	6.7	10.3	9.8	7	8.2	8.3	0	0	10.9	1.8	0.6	1
NCKUH	80	F	153	57.5	2	24.6	0	1	0	0	0	0	0	0	1	0	0	0	0	3	0.75	63.9	0	12.3	3.6	0.97	4.76	0.79	3.15	105	39.3	62.5	141	92.2	32	20	54	5.8	9.4	5.6	9.7	5.7	9.5	0	0	17.1	2.4	0.2	0.7
NCKUH	57	F	151.5	56.4	3	24.6	0	0	1	0	1	0	0	0	1	0	0	1	0	1	0.56	116.1	0	13.3	3.83	0.93	4.75	0.9	2.81	105.1	29.9	71.6	148.23	93.2	36	23	64	6.2	10.3	7.3	8.8	6.7	9.5	0	0	18	2.4	0.6	1.3
NCKUH	92	M	164	66.1	2	24.6	0	0	1	1	0	0	0	0	1	0	0	0	0	3	0.65	67.8	0	10	3.6	0.59	4.8	0.66	2.9	108	32.2	70.2	92.8	55.9	34	20	88	5.8	15.4	7.9	11	11.2	6.8	0	0	13	2.5		0
NCKUH	77	F	150	55.3	2	24.6	0	1	1	0	0	0	0	0	1	0	0	0	0	3	0.6	80.6	0	11.9	3.99	0.9	4.2	0.64	2.45	78.7	21.2	73.1	96.6	67.6	57	37	58	4.9	11.8	6.4	8.9	5.7	10.2	0	0	11.1	0		0.9
NCKUH	78	M	155	59.1	3	24.6	0	0	0	0	0	0	0	0	1	0	0	1	0	1	1.07	47.6	1	13.8	3.43	1.03	5.1	0.78	3.19	123.9	40.6	67.2	165.41	102.1	42	26	71	5.8	12.1	3.1	22.4	4.5	15.7	1	1	15.5	2.1	0.8	1.7
NCKUH	60	M	166.5	68.2	3	24.6	0	0	0	0	0	0	0	0	1	0	0	1	0	1	1.11	68.3	0	14.5	3.3	1	5.66	0.72	3.22	157	41.6	73.5	184	105	48	27	49	7.7	6.4	8.8	5.6	8.2	5.9	0	0	16	2.3	0.6	1.2
NCKUH	49	M	162.5	65	2	24.6	0	0	1	1	0	0	0	0	2	1	0	1	1	1	1.14	72.1	0	15.1	3.14	0.9	5.48	0.96	3.78	146.1	61.1	58.2	192.85	117.6	28	16	58	11.8	4.9	8.6	6.7	10.2	5.7	0	0	7.9	2.1	0.9	1.1
NCKUH	47	M	164.1	66.3	3	24.6	0	0	0	0	0	0	0	0	1	0	0	1	0	1	1.06	80.8	0	16.2	3.18	1.15	4.33	0.88	2.54	84.6	23.1	72.7	147.11	87.6	22	13	89	10.7	8.3	12.7	7	11.7	7.5	0	0	11.5	2.2	0.7	1.6
NCKUH	63	F	157	60.7	3	24.6	0	0	0	0	0	0	0	0	1	0	0	1	0	1	0.47	138.1	0	11.1	3.5	0.65	5.16	0.81	2.74	127	28	78	128	79	18	11	65	6.8	9.5	10.1	6.4	8.5	7.6	0	0	17.8	2.2	0.4	0.9
NCKUH	60	M	170	71.2	3	24.6	0	1	0	0	0	0	1	0	3	1	0	1	0	1	1.26	62.8	0	10.5	3.41	0.99	4.6	0.76	2.15	97.6	15.4	84.3	133.44	69.6	27	15	71	9	7.8	7.3	9.7	8.7	8.1	0	0	12.7	0	0.6	0.8
NCKUH	89	F	155	59.2	2	24.6	0	1	0	0	0	0	0	0	1	0	0	0	0	3	0.83	50.5	1	13	3.37	1.66	4.06	0.69	2.67	72.4	26.4	63.6	163.96	105.1	18	11	100	5.3	18.8	5	20.1	5.2	19.4	1	1	8.7	2	0.5	1.1
NCKUH	78	M	159	62.3	2	24.6	0	0	0	1	0	0	0	0	1	0	0	0	0	3	1.33	40.3	1	14.8	2.8	1.15	4.91	0.79	2.76	113	28.5	74.8	170	104	57	35	50	3.4	14.6	5.2	9.7	4.3	11.6	0	0	12.4	2.5	0.8	1.6
NCKUH	74	F	142	49.7	3	24.6	0	0	0	0	0	0	0	0	1	0	0	1	0	1	0.65	70.1	0	9	3.3	0.64	4.83	0.86	2.86	109	31.1	71.5	118	83.1	41	29	63	5.9	10.7	11.6	5.4	8.7	7.2	0	0	10.4	0	0.2	0.9
NCKUH	57	F	156	60	3	24.7	0	0	0	0	0	0	0	0	1	0	0	1	0	1	0.65	106.4	0	14.1	2.68	1.06	5.19	0.6	2.89	129	32	75.2	151.73	93.7	42	26	81	11	7.4	11.7	6.9	11.4	7.2	0	0	11.9	2.5	1.6	2.1
NCKUH	66	M	168	69.6	3	24.7	0	0	0	0	0	0	0	0	1	0	0	1	0	1	0.8	89.4	0	12	4.5	1.05	5.08	1.05	3.51	123	51.2	58.4	199	109	36	20	59	8.4	7.6	5.6	10.6	7	8.4	0	0	12.2	2.4	0.4	1
NCKUH	88	M	157.5	61.2	2	24.7	0	0	1	1	0	0	0	0	2	1	0	1	0	1	1.24	35.6	1	11.4	3.61	1	5.16	1	3.83	127.4	63	50.6	192.41	118	42	26	53	5.1	10.4	10.3	5.2	7.7	6.9	0	0	10.5	2.2	0.8	1.8
NCKUH	43	F	166	68	2	24.7	0	0	0	0	0	0	0	0	1	0	0	1	0	1	0.47	194.9	0	11.1	4	0.79	5.07	0.61	2.7	122.2	27.1	77.8	117.26	58	29	16	89	7.8	11.5	13	6.9	10.4	8.6	0	0	13.4	0		0.9
NCKUH	89	M	162.9	65.5	3	24.7	0	0	1	0	0	0	0	0	1	0	0	1	0	1	1.2	38.7	1	13	3.94	0.61	5.32	1.01	2.73	136.3	27.9	79.6	153.25	94.5	28	16	49	7.9	6.2	9.7	5.1	8.8	5.6	0	0	11.8	2.8	0.6	1.5
NCKUH	67	F	163	65.6	3	24.7	0	1	1	0	1	0	0	0	2	1	0	1	0	1	0.54	123.2	0	9.2	3.1	0.68	4.4	0.57	2.51	87.7	22.5	74.3	79.8	47.8	26	15	67	5.3	12.7	7.6	8.8	6.4	10.4	0	0	13.1	2.3		0
NCKUH	30	M	173	73.9	2	24.7	0	1	0	0	0	0	0	0	2	1	0	1	0	1	0.81	139.4	0	15.7	4	0.83	5.83	0.7	3.65	169	56.3	66.7	167	69.6	56	30	92	11.4	8.1	14.8	6.2	13.1	7	0	0	14.5	0	1	1.6
NCKUH	87	F	147	53.4	3	24.7	0	0	1	0	0	0	0	0	1	0	0	1	0	1	0.78	50.4	1	11.1	3.46	0.79	4.65	0.74	2.72	100	27.6	72.4	113.61	78.9	50	34	50	5.7	8.7	5.7	8.7	5.7	8.7	0	0	12	2.6	0.6	1
NCKUH	88	M	165.5	67.7	2	24.7	0	0	0	0	0	0	0	0	1	0	0	1	0	1	1.38	35.4	1	13.8	4.2	0.74	5.37	0.8	3.03	139.7	35.9	74.3	146.69	84.8	50	28	82	8.9	9.2	8.6	9.5	8.8	9.3	0	0	15.7	3	0.8	1.6
NCKUH	53	M	166.1	68.2	3	24.7	0	0	0	0	0	0	0	0	1	0	0	1	1	1	1	82.4	0	12.2	3.6	0.9	5.3	0.75	2.83	135	30.3	77.6	156	85.7	47	27	100	9.4	10.7	10.6	9.4	10	10	0	0	13.2	1.7	0.3	0.6
NCKUH	52	M	159	62.5	3	24.7	0	0	0	0	0	0	0	0	1	0	0	1	0	1	0.96	79.6	0	10.4	3	0.5	5.23	0.68	3.33	131	45.1	65.6	101	59.8	36	21	43	6.7	6.4	14.4	3	10.6	4.1	0	0	11.1	1.7	0.3	0.7
NCKUH	82	F	164	66.5	2	24.7	0	0	1	1	1	0	0	0	1	0	0	0	0	3	0.51	105	0	11.7	2.8	0.93	4	0.93	2.65	70	25.8	63.1	115	67.3	57	33	102	13.1	7.8	21.4	4.8	17.3	5.9	0	0	11.7	2.2	0.4	1
NCKUH	69	F	155.1	59.5	2	24.7	0	1	0	0	0	0	0	0	2	1	0	1	0	1	0.63	93.1	0	14.2	3.5	0.65	5.2	0.65	3.35	130	45.8	64.8	112	70.4	45	28	95	5.8	16.6	8.2	11.6	7	13.7	0	0	15.3	2.2	0.5	1.3
NCKUH	51	F	158	61.8	2	24.8	0	0	1	0	0	0	0	0	1	0	0	1	0	1	0.5	152.8	0	12.9	4.82	1.01	5.39	0.61	3.23	140.7	42	70.1	156.56	83.5	64	39	81	8.4	9.6	9	9.1	8.7	9.4	0	0	9.4	1.5	0.4	1
NCKUH	74	M	164.5	67	3	24.8	0	0	1	0	0	0	0	0	1	0	0	1	1	1	0.86	71.4	0	10	3	1.12	4.56	0.89	2.55	95.4	23.4	75.5	158	91.9	47	27	66	4.7	14.1	7.6	8.7	6.1	10.8	0	0	10.2	2.4		0.5
NCKUH	66	F	160	63.4	3	24.8	0	1	0	0	0	0	0	0	2	1	0	1	0	1	0.75	86.9	0	8.4	3.2	1.46	3.44	0.93	2.22	48.8	16.6	66	109	69	40	24	95	10.1	9.4	7.2	13.2	8.7	11	0	0	22.9	2.8	0.5	1.2
NCKUH	72	F	170	71.6	3	24.8	0	0	0	0	0	0	0	0	1	0	0	1	0	3	0.64	105.7	0	13.3	4.5	0.89	5.27	0.89	3.58	133.8	53.6	59.9	169.31	96.2	58	31	61	5.6	10.8	6.9	8.8	6.3	9.6	0	0	15.7	2.8	0.2	0.5
NCKUH	75	F	153	58	2	24.8	0	1	1	0	1	0	0	0	1	0	0	0	0	3	0.71	73.7	0	8.1	3.4	0.95	4.62	0.73	3.08	98.3	37.3	62.1	127	80.9	24	16	79	6.6	11.9	8.1	9.8	7.4	10.7	0	0	18.2	2.4	0.4	1
NCKUH	94	F	145	52.1	3	24.8	0	0	1	0	0	0	0	0	1	0	0	1	0	1	1.16	28.7	1	10.4	5.06	0.96	5.37	0.9	2.89	139.2	32	77	187.07	135.6	77	53	105	6.2	17	8.9	11.7	7.6	13.9	0	0	11.9	3.8	0.3	1
NCKUH	70	F	144.5	51.8	2	24.8	0	1	0	0	0	0	0	0	1	0	0	0	0	3	1.02	49.4	1	10	4.2	0.89	4.14	0.99	2.28	75.9	17.7	76.7	123	95.3	38	26	81	4.6	17.6	7.3	11	5.9	13.5	0	0	10.2	0	0.6	1.1
NCKUH	69	F	151	56.6	2	24.8	0	1	1	0	0	0	0	0	2	1	0	1	0	1	0.46	121.3	0	12.2	3.19	0.82	4.87	0.75	2.72	111	27.5	75.2	127	84.7	51	33	64	6	10.5	10.7	6	8.4	7.6	0	0	12.9	2.7	0.6	1
NCKUH	78	F	149.1	55.2	3	24.8	0	0	0	1	1	1	0	0	3	1	0	1	0	3	0.66	72	0	11.7	3	1.22	4.83	0.54	2.94	109	33.3	69.4	145	97.3	45	30	46	6.7	6.8	8.3	5.5	7.5	6.1	0	0	12.3	2.6	1.1	1.4
CM	59	M	158	62	3	24.8	0	0	0	0	0	0	0	0	1	0	0	1	0	1	0.88	79.26	0	11.4	3.6		5.49	1.06	2.85	147	30.9	79	201	121.8	38	23	69	10.3	6.7	13.5	5.1	11.9	5.8	0	0	11.8		0.8	0
NCKUH	43	M	174	75.2	2	24.8	0	0	0	0	0	0	0	0	1	0	0	1	0	1	0.77	131.6	0	13.9	3.1	0.77	4.44	0.95	2.31	89.6	18.3	79.5	122	67	50	26	72	11.6	6.2	14.5	4.9	13.1	5.5	0	0	14.6	1.8	0.8	1.7
NCKUH	79	M	161	64.4	2	24.8	0	1	1	1	0	0	0	0	3	1	0	1	0	1	1.04	52.5	1	10.9	4.14	1.02	5.28	0.74	2.44	14	21	84.3	112.96	98.9	56	33	75	6.8	11.1	8.3	9	7.5	9.9	0	0	12.1	0	0.8	2
NCKUH	80	F	148.5	54.8	2	24.9	0	0	0	0	0	0	0	0	1	0	0	1	0	1	0.86	53.1	1	12.5	3	0.65	4.79	0.6	2.77	107.2	28.7	73.3	92.15	62.7	31	21	83	7.1	11.6	5.1	16.1	6.1	13.5	0	0	11.8	0	0.7	0.9
NCKUH	69	M	166	68.5	3	24.9	0	0	0	0	0	0	0	0	1	0	0	1	0	1	0.7	96.5	0	14.8	3.18	0.99	4.42	0.65	2.48	88.6		75.2	113.69	66.5	25	14	47	6.4	7.4	8.1	5.8	7.2	6.5	0	0	11.8	2.1	1.1	1.8
NCKUH	75	F	158	62.1	2	24.9	0	0	1	0	0	1	0	1	1	0	0	0	0	3	0.96	58.4	1	11.9	4.8	1.39	5.06	0.9	3.27	122	43.2	64.6	223	132	45	27	73	4.1	17.8	6.8	10.6	5.5	13.3	0	0	12.7	3.2	0.3	0.9
NCKUH	76	F	149.5	55.6	3	24.9	0	1	0	0	0	0	0	0	2	1	0	1	0	1	0.59	83.8	0	11.9	3.8	0.93	5.12	0.64	2.83	125	30.3	75.8	138	95.2	50	33	98	7	13.9	8	12.2	7.5	13	0	0	12.9	2	1.6	2.4
NCKUH	80	M	162	65.3	2	24.9	0	0	1	0	0	0	1	0	1	0	0	0	0	3	0.65	83.7	0	14.5	4	0.89	5.16	0.81	3.02	127	35.6	72	155	87.6	53	31	30	2.5	11.9	8.5	3.5	5.5	5.5	0	0	15.9	0	1.5	1.7
NCKUH	75	F	147.3	54	2	24.9	0	1	1	1	0	0	0	0	2	1	0	0	0	3	0.53	92	0	12.2	3.8	1.07	4.37	0.9	2.83	86.3	30.3	64.9	143	97.9	46	31	61	6	10.3	4.8	12.8	5.4	11.4	0	0	17.8	0	0.3	0.9
NCKUH	80	F	147	53.8	3	24.9	0	0	1	0	0	0	0	0	1	0	0	1	0	1	0.58	77.3	0	11.7	3.13	0.94	5.01	0.6	3.38	119	46.6	60.8	129.86	91.5	36	24	51	3.3	15.4	4.2	12.1	3.8	13.5	0	0	12.6	0	0.8	1
NCKUH	75	M	159.3	63.2	3	24.9	0	0	0	0	0	0	0	0	2	1	1	1	0	1	4.23	13.5	1	12.6	4.6	1.23	4.32	0.81	2.52	84	22.8	72.9	148	88.6	31	19	74	6.9	10.7	8.3	8.9	7.6	9.7	0	0	11.1	2.2	0.4	1
NCKUH	47	F	167.5	69.9	3	24.9	0	1	0	0	0	0	0	0	2	1	0	1	0	1	0.49	184.3	0	14.5	3.3	0.97	5.01	0.97	3.26	119	42.8	64	175	101	29	16	45	5.6	8.2	9.7	4.7	7.6	6	0	0	11.1	2	0.3	0.6
NCKUH	42	M	176	77.2	2	24.9	0	1	0	0	0	0	0	0	2	1	0	1	0	1	0.72	145.9	0	14.5	4.26	0.9	4.36	0.9	2.29	85.9	17.9	79.2	127.01	56.5	38	19	62	11.2	5.5	11.9	5.2	11.6	5.4	0	0	12.1	2.2	0.9	1.5
NCKUH	79	M	165.6	68.4	2	24.9	0	1	1	1	0	0	0	0	2	1	0	0	0	3	1.31	44.2	1	12.6	3.76	1.18	4.83	0.91	3.16	109	39.7	63.6	183.12	100.1	48	27	55	4.5	12.3	4.8	11.5	4.6	11.9	0	0	8.5	2.8	0.3	0.9
NCKUH	40	M	162	65.5	3	25	0	0	0	0	0	0	0	0	1	0	0	1	0	1	0.62	146.7	0	13.9	3.18	0.6	4.56	0.74	2.86	95.6	31.1	67.5	92.45	55.7	34	20	91	9	10.1	17.1	5.3	13	7	0	0	15.9	1.7	0.7	1.8
NCKUH	80	M	166.5	69.2	3	25	0	0	0	0	0	0	0	0	1	0	0	1	0	1	0.96	60.1	0	13.3	3.56	1.51	4.94	0.96	3.13	115.2	39	66.2	239.29	132.2	59	33	85	10.2	8.4	10	8.5	10.1	8.4	0	0	13.9	2.7	0.7	1.1
NCKUH	64	F	155	60	2	25	0	0	0	0	0	0	0	0	1	0	0	1	0	1	0.72	88	0	12.9	3.4	1.15	4.65	0.72	2.65	99.8	25.8	74.1	148	93.1	38	23	76	7.1	10.6	10	7.6	8.6	8.8	0	0	9.5	0		0.9
CM	87	F	155	60	2	25	0	0	1	0	0	0	0	1	1	0	1	0	0	3	2.37	18.64	1	10.4	4.2		5.1	1.02	2.72	124	27.5	77.8	218	135.6	39	24	50	3.1	16.1	3.6	13.9	3.4	14.8	1	0	16.6		0.9	0
NCKUH	85	M	164	67.2	3	25	0	0	0	0	0	0	0	0	1	0	0	1	0	1	1.18	43.5	1	10	2.68					66.3	23.7	65.5					47		5.7								2.1	0.7	1.2
NCKUH	50	M	166.5	69.3	2	25	0	0	0	1	0	0	0	0	2	1	0	1	0	1	0.82	105.6	0	15.8	3.82	0.79	5.16	0.89	2.63	127.4	25.3	80.1	153.63	76.8	37	21		7.7		12.4		10.1	7.2	0	0	13.7	0		1.3
CM	53	M	172	74	3	25	0	0	0	0	0	0	0	0	1	0	0	1	0	1	1.2	74.51	0	14.2	3.3		4.44	1.15	2.65	89.6	25.8	71.2	180	95.7	20	10	60	7.5	8	8.6	7	8	7.5	0	0	13.3		1.4	0.8
NCKUH	63	F	161	64.9	3	25	0	1	0	0	0	0	0	0	2	1	0	1	0	1	0.57	121.8	0	12.1	3.3	0.66	4.8	0.89	2.48	108	21.9	79.7	122	71.3	50	30	68	6.1	11.1	11	6.2	8.6	7.9	0	0	12	0	0.3	1
NCKUH	85	M	159	63.3	2	25	0	0	1	0	0	0	0	0	1	0	0	1	1	1	1.09	44.4	1	11.4	4.4	0.93	4.15	0.81	2.66	76.4	26	66	111	67.3	88	53	105	8	13.1	10.4	10.4	9.2	11.4	0	0	11.3	2.9	1.3	2
NCKUH	24	M	171.5	73.7	2	25.1	0	1	1	0	0	0	0	0	2	1	0	1	0	1	0.58	204.7	0	14	4	0.92	5.43	0.73	3.08	143	37.3	73.9	163	74.4	46	24	102	11.1	9.2	13.7	7.4	12.4	8.2	0	0	13.7	0	0.5	0.9
NCKUH	75	M	166.5	69.5	3	25.1	0	1	0	0	0	0	0	0	2	1	0	1	1	1	0.81	77.5	0	11.8	3.52	1.11	4.07	0.74	2.7	73	26.9	63.1	117.27	65.5	53	29	85	10	8.5	7.7	10.9	8.8	9.6	0	0	13.4	2.8		0.9
NCKUH	48	M	158	62.6	2	25.1	0	0	0	0	0	0	0	1	1	0	1	0	0	3	6.9	11.6	1	11.8	4.7	1.38	4.55	1.25	2.93	94.9	33	65.2	230	141	35	21	126	7.8	16.2				15.9	1	1	18.4	2.6	1.1	1.8
NCKUH	76	M	166.1	69.2	3	25.1	0	0	1	0	0	0	0	0	1	0	0	1	0	1	0.99	62.1	0	14.4	4.2	0.85	5.12	1.05	2.7	125	27	78.4	177	95.7	50	25	60	3.6	16.7	8.3	7.3	5.9	10.1	0	0	15	2.4	0.5	1.2
NCKUH	75	M	170	72.5	2	25.1	0	0	1	1	0	0	0	0	1	0	0	0	0	3	0.9	72.7	0	13.1	3.9	1	5.01	0.86	2.72	119	27.5	76.9	166	90.2	38	20	72	5.7	12.7	8.1	8.9	6.9	10.4	0	0	11.4	0	0.7	1.3
NCKUH	85	F	141	49.9	2	25.1	0	1	1	0	0	0	0	0	1	0	0	0	0	3	0.96	39.7	1	11	1.8	1.04	4.69	0.79	2.43	102	20.8	79.6	145	107	28	20	81	6.3	12.8	8.4	9.7	7.4	11.1	0	0	13.5	3.6	0.9	1.3
NCKUH	83	F	148	55	2	25.1	0	1	1	0	0	0	0	0	1	0	0	0	0	3	0.73	59.6	1	12.9	2.3	0.88	4.84	0.79	3.39	110	47.1	57.2	136	91.9	23	16	104	2.3	45.3	4.8	22.2	3.6	29.8	1	1	9.9	0	0.2	0.5
NCKUH	42	M	183	84.1	2	25.1	0	0	1	0	0	0	0	0	1	0	0	1	0	1	0.91	125.8	0	13.9	4.51	1.55	6.13	1.41	3.44	189.1	48.7	74.3	434.93	160.5	67	32	55	7.4	7.5	11.2	4.9	9.3	5.9	0	0	17.1	0	0.7	2.1
NCKUH	84	F	153	58.8	2	25.1	0	1	1	0	0	0	0	0	1	0	0	0	0	3	0.65	70.4	0	13.4	4.14	1.13	3.69	0.79	1.76	57.7	9.2	84.1	106.32	76.6	29	18	63	6.8	9.2	9	7.1	7.9	8	0	0	15.3	2.7		0
NCKUH	80	F	156	61.2	2	25.1	0	1	1	0	0	0	0	0	1	0	0	0	0	3	0.72	70.8	0	12.3	2.87	1.38	4.47	1.17	2.87	90.9	31.5	65.4	214.37	134.8	23	14	39	5.7	6.9	6.2	6.3	6	6.5	0	0	9.8	2.5	0.4	1.1
NCKUH	85	M	164.8	68.3	3	25.1	0	1	1	0	0	0	0	0	2	1	0	1	0	3	0.99	52.7	1	10.6	3	0.97	4.94	0.5	2.83	115	30.3	73.7	119	68.4	58	33	52	5.5	9.5	5.2	10	5.3	9.7	0	0	13.2	0	0.3	0.7
NCKUH	64	F	162	66	3	25.1	0	0	0	0	0	0	0	0	1	0	0	1	0	1	0.71	98.1	0	13.6	3.51	0.8	4.31	0.85	2.18	83.5	15.9	81	109.97	65.1	38	22	79	5.6	14.1	6.8	11.6	6.2	12.7	0	0	11.1	1.6	0.5	0.7
NCKUH	83	M	166.5	69.8	3	25.2	0	0	0	0	0	0	0	0	1	0	0	1	0	1	0.9	61.4	0	13.2	1.65	0.57	5.39	0.68	2.55	140.7	23.5	83.3	113.7	64.6	24	13	54	6.8	7.9	7.6	7.1	7.2	7.5	0	0	13.3	2.7	0.5	0.6
NCKUH	87	M	177	79	2	25.2	0	1	0	0	0	0	0	0	1	0	0	0	0	3	1.01	57.6	1	12.2	3.5	0.97	4.03	1.05	2.42	71.3	20.6	71.1	130	66.3	20	10	54	6.1	8.8	9.1	5.9	7.6	7.1	0	0	12.1	2.4	0.4	0.9
CM	81	M	163	67	2	25.2	0	1	1	0	0	0	0	1	2	1	1	0	0	3	3.42	16.05	1	9.9	3.5		2.61	1.43	1.59	24.8	7.1	71.6	91.1	52.3	31	18	79	5.2	15.3	8.4	9.4	6.8	11.6	0	0	12.5		2.3	1.4
NCKUH	55	F	158	63	3	25.2	0	0	0	0	0	0	0	0	1	0	0	1	0	1	0.64	116.2	0	12.8	3.72	0.74	4.72	0.7	2.78	103.2	29	71.9	107.42	61	44	27	87	11.4	7.6	12.4	7	11.9	7.3	0	0	15.3	2.4	0.3	0.8
NCKUH	84	M	170	73	2	25.3	0	1	1	0	0	0	0	1	1	0	0	0	0	3	1.78	31.9	1	11.5	3.6	0.73	5.65	0.85	2.7	157	27	82.8	165	89.7	40	22	54	6.9	7.8	7	7.7	7	7.8	0	0	13.8	2.3	0.4	0.8
NCKUH	45	M	168	71.3	3	25.3	0	1	1	0	0	0	0	1	3	1	1	1	0	1	8.46	11.1	1	9.1	3.48	1.07	5.33	1.01	3.45	137.3	49.1	64.2	214.31	114	44	24	115	7.1	16.2	11.6	9.9	9.4	12.3	0	0	14.9	0	1	1.6
NCKUH	77	F	157	62.3	3	25.3	0	0	0	0	0	0	0	0	1	0	0	1	0	1	0.99	55.1	1	8.7	3.33	1.19	4.22	1.14	2.48	79.5	21.9	72.4	172.22	107	28	17	58	9	6.5	7.9	7.3	8.4	6.9	0	0	12.8	1.9	1.1	1.4
NCKUH	65	F	158.5	63.5	3	25.3	0	0	0	1	1	0	0	0	2	1	0	1	0	1	0.63	105	0	13.1	3.67	0.94	4.27	0.79	2.53	81.7	23	71.8	116.2	68.8	21	12	68	9.4	7.2	11.2	6	10.3	6.6	0	0	11.8	1.8		0
NCKUH	58	M	170.2	73.3	3	25.3	0	1	1	0	0	0	0	0	2	1	0	1	0	1	1.13	73.9	0	13.1	3.67	1.6	4.57	1.17	2.71	96.1	27.3	71.6	250.03	135.2	77	41	42	5.7	7.5	8.6	4.9	7.1	5.9	0	0	14.6	2.4		1.4
NCKUH	68	M	171	74	3	25.3	0	0	0	0	0	0	0	0	1	0	0	1	0	1	1.16	63.8	0	13.7	3.56	0.88	5.32	0.88	3.37	136.7	46.4	66.1	169.72	103.1	47	25	62	9.5	6.5	10.3	6	9.9	6.2	0	0	10.4	1.6	1.6	1.9
NCKUH	69	M	157	62.4	3	25.3	0	0	0	1	0	0	0	0	2	1	0	1	0	1	0.84	73.3	0	14.4	4.2	1.15	5.57	0.82	3.44	152	48.8	67.9	213	123	44	27	63	4.7	13.4	6.2	10	5.5	11.5	0	0	13.5	0	1.2	1.4
NCKUH	78	F	159	64	2	25.3	0	1	1	0	0	0	0	0	1	0	0	0	0	3	0.84	65.6	0	12.4	3.39	0.99	5.43	0.88	2.92	143.2	32.8	77.1	190.91	120.8	43	25	65	5.8	11.1	9.4	6.9	7.6	8.5	0	0	10.3	2.7	0.9	1.5
NCKUH	80	F	152	58.5	3	25.3	0	0	0	0	0	0	0	0	1	0	0	1	0	1	1.04	46.9	1	12.4	3.59	1.05	4.03	0.85	2.54	71.3	23.2	67.5	120	76.9	60	38	144	4.8	30.1	10.3	14	7.5	19.1	1	1	10.3	2.3	0.4	0.8
NCKUH	79	F	149.5	56.7	3	25.4	0	0	1	0	0	0	1	0	2	1	0	1	0	1	0.87	55.2	1	10	3.43	0.74	4.52	0.7	2.43	93.3	20.9	77.7	99.8	65.2	35	23	67	6.5	10.2	7	9.5	6.8	9.9	0	0	14.3	2	0.8	1.3
NCKUH	76	F	147.5	55.2	3	25.4	0	0	1	0	0	0	0	0	1	0	0	1	0	1	0.89	55.1	1	13.7	3.69	0.68	4.69	0.64	2.47	102	21.7	78.7	95.4	64.5	30	20	78	6.9	11.3	9.7	8.1	8.3	9.4	0	0	12.3	3.4	0.2	0.7
NCKUH	39	M	166	70	2	25.4	0	0	1	0	1	0	0	0	1	0	0	1	0	1	0.79	124.3	0	13.2	3.99	0.8	5.16	1.22	3.03	127.2	35.9	71.8	194.39	94.8	34	19	93	10.9	8.5	9.4	9.8	10.2	9.1	0	0	10.9	0		0
NCKUH	87	F	149	56.4	2	25.4	0	1	1	0	0	0	0	1	1	0	0	0	0	3	0.9	46.1	1	12.6	2.67	1.12	4.35	0.62	2.58	85.3	24.1	71.8	119.86	71.5	30	20	61	4.2	14.4	4.2	14.6	4.2	14.5	1	0	13.6	3.3	0.4	1.3
NCKUH	50	F	157.5	63.1	3	25.4	0	0	0	0	0	0	0	0	1	0	0	1	0	1	0.56	140.8	0	9.5	3.4	0.66	5.16	0.56	2.94	127	33.3	73.8	102	61.8	65	39	77	8.9	8.6	12.2	6.3	10.5	7.3	0	0	12	2.4	0.3	1.7
NCKUH	76	M	166	70.1	3	25.4	0	1	1	0	0	0	0	0	2	1	0	1	0	1	1.07	58.2	1	15.6	4	1.1	5.21	0.77	3.37	130	46.4	64.3	178	101	41	23	41	4.6	8.8	7.9	5.1	6.2	6.5	0	0	17.8	2.5	0.7	1.2
NCKUH	74	M	162.4	67.1	3	25.4	0	0	0	0	0	0	0	0	1	0	0	1	0	1	0.81	75.9	0	12.2	3.38	0.79	5.61	0.65	3.62	154.3	55.3	64.2	145.2	85.4	14	8	97	9.2	10.6	14.1	6.9	11.6	8.4	0	0	15.7	2.2	1.1	1.5
NCKUH	66	F	152.5	59.2	3	25.5	0	0	0	0	0	0	0	0	1	0	0	1	0	1	0.87	69.9	0	14.8	3.77	0.79	4.87	0.7	2.43	111	20.9	81.2	118.28	73.9	44	28	49	6.4	7.7	11	4.5	8.7	5.6	0	0	12.1	2	0.4	0.8
NCKUH	69	M	173	76.2	3	25.5	0	1	1	0	0	0	0	1	3	1	1	1	0	1	4.38	17.2	1	10.8	3.7	1.01	6.02	0.77	4.1	181	74.2	59	214	115	5	29	55	4.7	11.7	5.9	9.4	5.3	10.4	0	0	14.9	2.6	0.4	0.8
NCKUH	71	M	161	66	2	25.5	0	0	0	1	0	0	0	0	2	1	0	1	1	1	1.27	49.8	1	15.1	3.67	1.54	4.63	0.59	3.94	98.7	67.4	31.8	174.63	102.7	39	23	29	2.4	11.8	3.6	7.9	3	9.4	0	0	10.2	0		0
NCKUH	78	M	161	66	3	25.5	0	1	1	0	0	0	0	1	2	1	0	1	0	1	1.14	49.9	1	7.5	4.15	0.64	5.54	0.75	2.48	150.1	22	85.4	135.72	96.6	32	19	78	6.9	11.3	7.2	10.7	7	11	0	0	15	2.9	0.5	1.6
NCKUH	76	F	149.6	57	3	25.5	0	1	0	0	0	0	0	0	2	1	0	1	0	1	0.7	72.4	0	13	3.13	0.7	5.07	0.67	2.87	122.3	31.4	74.3	113.69	75.3	34	22	63	5.8	11	6.8	9.3	6.3	10.1	0	0	11.7	2.3	0.9	1.6
NCKUH	77	M	165.9	70.1	3	25.5	0	0	0	0	0	0	0	1	1	0	0	1	0	1	1.31	46.8	1	9.9	3.8	0.81	5.16	0.81	3.63	127	55.5	56.3	146	83.4	64	36	46	3.9	11.8	7.5	6.1	5.7	8	0	0	10.6	2.1	0.5	1.5
NCKUH	57	M	169.4	73.1	3	25.5	0	1	1	1	0	0	0	0	3	1	0	1	0	1	0.72	117	0	14.8	4.54	0.93	5.23	0.89	2.52	131.5	22.7	82.7	173.58		80	43	78	7.3	10.3	10.6	7.3	9.1	8.6	0	0	16.7	0		0
CM	76	M	156	62	3	25.5	0	0	1	0	0	0	0	0	1	0	0	1	0	1	1.01	54.57	1	0	4.7		3.97	1.78	1.7	68.8	8.4	87.8	248	151.3	18	11	57	3.9	14.6	7	8.1	5.5	10.3	0	0	12.6		1.3	0
NCKUH	61	M	171	74.5	3	25.5	0	1	0	0	0	0	0	0	2	1	0	1	1	1	0.82	99.7	0	13.2	4.37	1.25	4.77	0.96	2.72	105.8	27.6	73.9	193.31	102.8	71	38	121	6.4	19.1	8.1	15	7.2	16.8	1	1	12.8	2	0.5	1.2
NCKUH	72	F	143.4	52.4	3	25.5	0	1	1	1	0	0	0	0	3	1	0	1	0	1	1.05	47.1	1	8.6	3.6	1.03	4.95	0.62	2.82	116	30.1	74.1	139	97.2	41	28	74	3.7	19.9	4.5	16.4	4.1	18	1	1	13.4	2.2	0.3	1.2
NCKUH	89	M	172	75.4	3	25.5	0	0	0	0	0	0	0	0	1	0	0	1	0	1	0.82	65.1	0	8.2	3.51	0.9	4.73	0.64	2.07	104.1	14	86.6	118	72.9	42	22	56	6.3	8.8	5.6	9.9	6	9.3	0	0	14.2	2.4	0.3	0.8
NCKUH	57	M	168	72	2	25.5	0	0	0	0	1	0	0	0	1	0	0	1	1	1	0.76	109.2	0	15.8	4.2	1.17	5.25	1	3.56	132	53	59.8	220	105	57	31	70	6	11.8	8.2	8.6	7.1	9.9	0	0	11.6	0		0
NCKUH	83	M	168	72	2	25.5	0	0	0	1	0	0	0	0	2	1	0	1	0	1	0.96	59.4	1	12.6	3.67	1.12	5.64	0.9	3.03	156.1	35.9	77	225.35	225.4	26	14	75	5.3	14.3	7.6	10	6.4	11.7	0	0	17.4	2.6	0.4	0.9
NCKUH	63	F	158	63.7	3	25.5	0	0	0	0	0	0	0	0	1	0	0	1	0	1	0.73	93.3	0	12.5	3.52	0.76	4.63	0.66	2.88	98.7	31.7	67.9	101.8	65.7	42	25	92	10.2	9.1	10	9.2	10.1	9.1	0	0	14.8	2		0.8
NCKUH	52	M	174.5	77.7	3	25.5	0	1	0	0	0	0	0	0	2	1	0	1	0	1	0.76	125	0	12.3	4.15	0.69	5.27	0.8	3.03	133.3	35.9	73.1	135.59	68.2	52	27	71	8	8.9	10.9	6.5	9.5	7.5	0	0	13.4	0	0.4	0.5
NCKUH	81	F	147	55.2	2	25.5	0	1	1	0	0	0	0	1	3	1	1	1	0	1	2.7	16.8	1	9.4	3.77	1.16	4.58	0.64	2.78	96.3	29.1	69.8	136.43	89.8	79	52	112	7.2	15.6	7.4	15	7.3	15.3	1	1	13.6	2.6		0.5
NCKUH	48	M	169.5	73.4	2	25.5	0	1	0	0	0	0	0	0	2	1	0	1	0	1	0.62	151.3	0	14.9	3.78	1.17	5.69	0.96	3.94	159.5	67.4	57.8	244.95	118.3	48	23	58	5.9	9.9	12.4	4.7	9.1	6.4	0	0	11.4	1.3	0.5	0.7
NCKUH	67	M	155	61.4	2	25.6	0	1	1	0	0	0	0	0	1	0	0	0	0	3	0.91	68.4	0	13.1	3.4	0.97	4.15	1	2.54	76.4	23.2	69.6	132	80.5	27	17	107	9.7	11.1	5.8	18.6	7.7	13.9	0	0	15	0	0.6	1.1
CM	71	M	165	69.6	3	25.6	0	0	1	0	0	0	0	0	1	0	0	1	0	1	0.86	77.56	0	10.9	4	0.91	6.27	0.92	3.92	199	66.7	66.5	238	133.3	34	19	48	11.9	4	10.9	4.4	11.4	4.2	0	0	16.5		1.8	1.7
NCKUH	71	M	166.5	70.9	3	25.6	0	0	0	0	0	0	0	0	1	0	0	1	0	1	0.87	78.1	0	13.4	3.01	1.27	6.51	1.09	3.74	216.8	59.6	72.5	349.98	189.2	67	37	57	6.2	9.3	10.4	5.5	8.3	6.9	0	0	15.8	2.1	0.9	1.4
NCKUH	84	F	152	59.1	3	25.6	0	0	0	0	0	0	0	0	1	0	0	1	0	1	0.7	65.7	0	12.5	3.8	1.15	4.58	1.02	2.35	96.4	19.2	80.1	176.67	104.5	55	35	50	4.6	10.8	4.8	10.2	4.7	10.5	0	0	10.8	2.3	0.4	1
NCKUH	73	M	160	65.5	3	25.6	0	0	0	0	0	0	0	0	1	0	0	1	0	1	1.04	58.6	1	12.5	3.4	0.86	5.16	0.72	3.51	127	51.2	59.7	141	83.9	19	11	53	6.8	7.8	6.3	8.4	6.6	8.1	0	0	10.6	2.3	0.1	0.2
NCKUH	82	M	163	68	2	25.6	0	1	1	0	0	0	0	0	1	0	0	0	0	3	1.32	41.5	1	9.7	3.6	0.93	5.2	0.73	2.62	130	25.1	80.7	152	87.9	39	22	85	6	14.3	8.3	10.2	7.1	11.9	0	0	16.8	2.2	0.3	0.8
NCKUH	53	F	147.5	55.7	2	25.6	0	0	0	0	0	0	0	0	1	0	0	1	0	1	0.5	134.6	0	11.7	3.4	0.96	4.2	0.83	2.55	78.6	23.4	70.2	118	80.3	15	10	77	8.6	9	7.5	10.3	8	9.6	0	0	10.5	2.3	0.1	0.6
NCKUH	72	M	161.5	66.8	3	25.6	0	1	1	0	0	0	0	1	3	1	1	1	0	1	2.45	25.8	1	14.8	3.3	0.81	5.46	0.73	2.97	145	34.2	76.4	151	88.3	30	17	83	8.1	10.2	8.9	9.3	8.5	9.8	0	0	15.4	11.4	0.2	1.4
NCKUH	81	F	148	56.1	2	25.6	0	1	1	1	1	0	0	0	2	1	0	0	0	3	1.18	39	1	13.6	3.4	0.85	5.32	0.81	3.23	137	41.9	69.4	158	106	55	36	70	3.2	21.6	4.5	15.5	3.9	18.1	1	1	9.3	2.4	0.5	1.2
NCKUH	80	F	148	56.1	3	25.6	0	0	0	0	0	0	0	0	1	0	0	1	0	1	0.64	73	0	9.3	4.04	0.85	5.32	1.01	2.61	136.5	24.8	81.9	183.46		42	27	65	6.5	9.9	6.8	9.4	6.7	9.7	0	0	13.7	2.3	0.5	1.2
NCKUH	83	M	173.5	77.1	2	25.6	0	0	0	0	0	0	0	0	1	0	0	1	0	1	0.97	62.9	0	14.1	2.92	1.09	5.35	0.99	3.27	138.3	43.3	68.7	213.98	112.6	35	18	48	6.2	7.8	8.4	5.8	7.3	6.6	0	0	14.4	2.3	0.5	1.5
NCKUH	73	M	161	66.4	3	25.6	0	1	0	0	0	0	0	0	2	1	0	1	1	1	1.03	60	0	14.6	3.83	0.74	4.68	0.9	2.13	101.4	14.9	85.3	126.27	74.3	32	19	67	7.3	9.2	10.6	6.3	8.9	7.5	0	0	16	0	0.3	1
NCKUH	65	M	164.8	69.6	3	25.6	0	0	1	0	0	0	0	0	1	0	0	1	0	1	0.74	98	0	15.4	4.15	0.96	4.57	0.9	2.82	96.1	30.1	68.7	142.78	78	46	26	53	5.3	10	6.5	8.1	5.9	8.9	0	0	12.2	2	0.6	1.4
NCKUH	81	M	169	73.2	3	25.6	0	0	0	0	0	0	0	1	1	0	0	1	0	1	1.47	40.8	1	15.3	3.67	1.28	4.1	0.8	2.71	74	27.3	63.1	138.88	75.9	30	16	79	6.7	11.9	10.6	7.5	8.6	9.2	0	0	11.6	2.7		0.9
NCKUH	68	M	159	64.8	3	25.6	0	1	1	0	1	0	0	0	2	1	0	1	0	1	0.81	80	0	10.3	5.7	0.93	5.08	0.93	2.62	123	25.1	79.6	170	102	229	135	83	7	11.8	9.2	9.1	8.1	10.2	0	0	21.7	2.3	0.8	0.9
NCKUH	76	F	158	64	2	25.6	0	1	1	0	0	0	0	0	1	0	0	0	0	3	0.64	88.9	0	13.6	3.7	0.89	5.61	0.81	3.27	154	43.2	71.9	179	108	18	11	65	4.5	14.4	7.1	8.6	6	10.8	0	0	13.6	0	0.2	0.6
NCKUH	49	M	167	71.5	3	25.6	0	0	1	0	0	0	0	0	1	0	0	1	0	1	1.4	64.5	0	14.6	3.8	0.76	5.5	0.77	3.46	147	49.5	66.3	151	81.2	47	26	77	6.5	11.8	8.2	9.4	7.4	10.5	0	0	13.3	2.5	1.1	2
NCKUH	57	F	155	61.6	3	25.6	0	0	0	0	0	0	0	0	1	0	0	1	0	1	0.7	101.4	0	11.2	3.6	0.87	5.08	0.87	3.17	123	40	67.5	155	92.8	67	41	89	6	15	6.3	14.1	6.1	14.5	1	0	11.5	1.8	0.5	1.2
NCKUH	76	M	168	72.4	3	25.7	0	0	1	0	0	0	0	0	1	0	0	1	0	1	1.08	59.6	1	12.2	3.6	0.75	4.91	0.86	2.26	113	17.3	84.7	133	71.9	39	21	95	9.9	9.6	13.5	7.1	11.7	8.1	0	0	14.5	2.3		0
NCKUH	84	M	169.5	73.7	2	25.7	0	1	1	0	0	0	0	0	1	0	0	0	0	3	0.89	64.4	0	12.9	2.9	1.14	3.74	0.73	2.24	59.6	17	71.5	104	54.5	50	27	76	6.2	12.2	5.1	15	5.7	13.4	0	0	16.2	2.3	0.2	0.6
NCKUH	84	F	150	57.8	3	25.7	0	0	0	1	0	0	0	0	2	1	0	1	0	1	0.85	52.9	1	7.9	5.18	0.84	5.67	0.66	3.5	157.9	50.7	67.9	107.16	156.4	43	28	137	4.8	28.5	10.9	12.6	7.8	17.5	1	1	16.2	3.9	1.3	2
NCKUH	73	M	160.5	66.2	3	25.7	0	0	0	0	0	0	0	0	1	0	0	1	0	1	0.66	93.3	0	10.2	3.77	1.04	4.96	1.04	2.58	116.3	24.2	79.2	190.29	116	65	38	69	7.2	9.6	8.8	7.8	8	8.6	0	0	19	0	0.8	1.3
NCKUH	81	F	148	56.3	3	25.7	0	1	0	0	1	0	0	0	2	1	0	1	0	1	0.43	107.3	0	11.8		0.57	4.53	0.41	3.05	94	36.5	61.2	62.44	46.9	17	11	90	4.3	20.7	4.8	18.8	4.6	19.7	1	1	15.5	2.4	0.4	0.9
NCKUH	81	M	160	65.8	2	25.7	0	0	1	1	1	0	0	0	1	0	0	0	0	3	0.79	68.3	0	15.2	4.1	1.03	5.02	0.59	2.53	119	23	80.7	139	82.7	40	23	54	4.8	11.4	6.4	8.4	5.6	9.7	0	0	13.5	3.2	0.4	0.7
NCKUH	70	F	160	65.8	2	25.7	0	0	0	0	0	0	1	0	1	0	0	0	0	3	0.85	75.3	0	12	3.08	0.94	5.51	1.04	2.38	148.1	19.8	86.6	211.87	127.6	41	24	96	5.8	16.6	6.2	15.5	6	16	1	1	16.1	2.3	0.6	1.7
NCKUH	57	M	159.5	65.4	2	25.7	0	0	1	0	0	0	0	0	1	0	0	1	0	1	0.66	114.2	0	9.4	3.5	0.93	4.79	0.86	3.15	107	39.4	63.2	146	85.4	63	37	75	6.5	11.4	14	5.3	10.3	7.3	0	0	17.5	2.2	0.8	1
CM	63	M	159	65	3	25.7	0	0	0	1	0	0	0	0	2	1	0	1	0	1	1.01	68.83	0	13.6	2.7		3.47	0.72	1.97	49.8	12.2	75.5	63.8	37.7	13	8	43	5.3	8.1	9.9	4.3	7.6	5.6	0	0	10.7		1.2	0
CM	77	M	165	70	3	25.7	0	0	1	1	0	0	0	0	2	1	0	1	0	1	1.04	58.89	1	13.8											60	33	34	3.5	9.7	5.2	6.6	4.3	7.9	0	0			0	0
NCKUH	65	F	158.5	64.6	3	25.7	0	1	1	0	0	0	0	0	2	1	0	1	0	1	0.75	89.7	0	12.4	2.99	0.9	4.87	0.64	2.61	111.2	24.8	77.7	123.23	74.2	37	22	57	6.4	8.9	8.8	6.5	7.5	7.6	0	0	9.8	2.2	0.7	1.2
NCKUH	75	M	162	67.5	3	25.7	0	0	1	0	0	0	0	0	1	0	0	1	0	1	0.68	89.6	0	10.8	2.8	0.82	4.48	0.82	2.86	91.5	31.1	66	117	66.9	52	30	44	4.4	10.1	5.3	8.4	4.8	9.2	0	0	10.5	2.6	0.6	1.3
CM	59	F	154	61	3	25.7	0	0	0	0	0	0	0	0	1	0	0	1	0	1	0.55	124.77	0	13.3	3.2		4.55	1.08	2.57	94.9	23.9	74.8	164	101.5	54	33	48	5.3	9.1	5.3	9.1	5.3	9	0	0	15.7		0	0
NCKUH	67	M	159.9	65.8	3	25.7	0	0	0	0	0	0	0	0	1	0	0	1	1	1	0.87	76.7	0	14.5	3.1	1.11	4.76	0.9	2.58	105	24.1	77	169	101	19	11	53	6.4	8.3	7.2	7.4	6.8	7.8	0	0	11.1	0	0.5	1.7
NCKUH	73	M	160.5	66.3	3	25.7	0	0	1	1	0	0	1	0	3	1	0	1	0	1	1.09	56.6	1	8.8	3.1	1.41	5.84	1	3.97	169	68.8	59.3	302	181	59	34	123	5.1	26.2	10.1	13.2	7.6	17.5	1	1	11.6	0	0.6	1.1
NCKUH	53	F	160.5	66.3	3	25.7	0	0	0	0	0	0	0	0	1	0	0	1	0	1	0.75	106.8	0	13.4	3	0.99	3.77	0.66	2.28	60.8	17.7	70.9	88.5	49.4	16	10	47	4.2	11.3	9.4	5.1	6.8	7	0	0	10.9	3.8		0
NCKUH	62	F	160	65.9	3	25.7	0	1	1	0	1	0	0	0	2	1	0	1	0	1	0.56	127.5	0	14.4	3.78	0.85	4.57	0.85	2.82	96.1	30.1	68.7	126.69	73.7	45	26	90	8.6	10.5	12.1	7.5	10.4	8.7	0	0		2.8	1.6	1.6
NCKUH	76	F	163.1	68.5	3	25.8	0	0	1	0	0	0	0	0	1	0	0	1	0	1	1.04	58.5	1	10.3	2.98	0.94	5.46	0.65	3.67	145	57.1	60.6	156.59	81.6	24	14	64	7.8	8.2	7.7	8.3	7.7	8.2	0	0	11.2	2.3		0.8
NCKUH	63	M	162	67.6	3	25.8	0	1	0	0	0	0	0	1	2	1	0	1	0	1	1.42	50.9	1	10	3.74	0.83	5.23	0.89	3.11	131.5	38.3	70.9	161.4	94.4	47	27	92	7.9	11.6	10.1	9.1	9	10	0	0	19.9	1.7	0.5	1.1
NCKUH	82	F	153	60.3	2	25.8	0	1	0	0	0	0	0	0	1	0	0	0	0	3	0.71	68.4	0	12.9	3.72	0.74	4.89	0.74	2.82	112.5	30.1	73.3	119.47	76.6	26	16	76	5.8	13.1	6.9	11.1	6.3	12	0	0	13.7	2.4		1.3
NCKUH	77	F	155	61.9	2	25.8	0	1	1	0	0	0	0	0	1	0	0	0	0	3	0.67	80.8	0	13.6	3.7	1.04	4.19	1.18	1.86	78.1	10.6	86.4	159	98.8	29	18	48	5.5	8.9	6.5	7.4	6	8.1	0	0	16.4	0	0.2	1.3
NCKUH	81	M	163	68.5	2	25.8	0	1	1	0	0	0	0	0	1	0	0	0	0	3	0.95	59.1	1	13.3	2.9	0.89	5.24	0.81	3.11	132	38.2	71.1	159	91.4	31	18	56	5.6	10	5.4	10.2	5.5	10.2	0	0	12.1	0		0
NCKUH	61	M	163.7	69.1	3	25.8	0	0	0	0	0	0	0	0	1	0	0	1	0	1	0.81	93.6	0	13	3.6	0.88	5.43	0.77	3.59	143	54.1	62.2	163	87.2	25	14	48	8.2	5.9	6.8	7.1	7.5	6.4	0	0	12.7	0	0.4	1.1
NCKUH	40	M	177	80.8	2	25.8	0	0	1	0	0	0	0	1	1	0	1	0	1	3	8.79	12.8	1	13	5.3	0.9	6.86	0.99	5.6	244	154	36.9	289	145	112	56	143	7	20.4	8.4	17.1	7.7	18.6	1	1	12.4	2.4	0.8	1.3
NCKUH	66	M	158	64.4	3	25.8	0	1	1	0	0	0	0	0	2	1	0	1	0	1	0.84	78.8	0	13.2	3.3	1.07	4.15	1.04	2.43	76.4	20.8	72.8	145	84.3	28	17	81	6.3	12.7	11.7	6.9	8.9	9.1	0	0	10.6	2.1	0.6	1.6
NCKUH	30	F	169	73.7	2	25.8	0	0	1	0	0	0	0	0	1	0	0	1	0	1	0.57	197.5	0	15.1	3.74	0.96	5.45	0.79	3.8	144.2	62	57	177.43	76.8	46	25	69	7.1	9.8	14.5	4.8	10.8	6.4	0	0	10.4	2.6	0.7	1.6
NCKUH	78	M	169	73.7	2	25.8	0	1	1	0	0	0	0	0	1	0	0	0	0	3	1.35	47	1	12	3.69	1.02	4.71	0.96	2.67	102.8	26.2	74.5	163.39	86.9	42	23	59	6.7	8.8	6.4	9.2	6.6	9	0	0	16.8	2.4		0.9
NCKUH	83	M	165	70.3	2	25.8	0	0	1	1	0	0	0	0	1	0	0	0	0	3	1.52	36.6	1	13.6	4	1.14	5.32	1.17	3.56	137	53	61.3	245	139	54	30	51	3.7	13.7	6.6	7.7	5.2	9.8	0	0	14.6	2.4	0.5	1.2
NCKUH	78	F	147	55.8	3	25.8	0	0	0	0	0	0	0	0	1	0	0	1	0	3	0.81	59.3	1	12.5	3.8	0.73	5.1	0.73	3.15	124	39.4	68.2	125	85.6	43	28	111	10.5	10.6	7.8	14.2	9.2	12.1	0	0	13	3.5	1	1.7
NCKUH	57	F	153	60.5	3	25.8	0	1	1	0	0	0	0	1	3	1	1	1	0	3	3.2	21.8	1	8.1	4	1.1	4.29	0.73	2.49	82.6	22.1	73.2	126	79.2	66	41	121	6	20	8.2	14.8	7.1	17	1	1	15.7	0	0.4	0.8
NCKUH	68	M	172	76.5	3	25.9	0	0	1	0	0	0	0	0	1	0	0	1	0	1	1.08	70.8	0	13.9	3.48	0.84	4.37	0.65	2.53	86.2	23	73.3	94.49	51.3	50	26	102	10.2	10	12.9	7.9	11.6	8.8	0	0	16.1	2.6	1.9	2
CM	67	M	172	76.5	3	25.9	0	1	0	0	0	0	0	1	2	1	0	1	0	1	1.98	39.17	1	13.1	3.7		4.76	0.85	2.44	105	21	80	143	74.8	57	30		6.2	5.6	7.8		8	5.7	0	0	13		0	0
NCKUH	67	M	168	73	3	25.9	0	0	1	0	0	0	0	0	1	0	0	1	0	1	1.63	45.4	1	13.8	5.9	0.82	4.17	0.92	2.37	77.3	19.5	74.8	112	60.5	74	40	88	10.9	8.1	11.5	7.7	11.2	7.9	0	0	10.2	1.8	0.2	0.6
NCKUH	67	M	164	69.6	3	25.9	0	0	1	1	0	0	0	0	2	1	0	1	0	1	1.17	60.3	0	10.3	4.6	1.16	5.47	0.97	3.54	146	52.3	64.2	230	124	39	22	89	6.2	14.3	6.5	13.7	6.4	14	0	0	16.8	2		0
NCKUH	56	F	156.4	63.3	2	25.9	0	0	1	0	1	0	0	0	1	0	0	1	0	1	0.59	125.2	0	13.8	4.03	0.85	4.77	0.91	2.72	105.8	27.6	73.9	141.65	77.8	41	28	91	9.4	9.7	9.8	9.3	9.6	9.5	0	0	10.3	2.1		0
NCKUH	68	M	165.4	70.8	3	25.9	0	1	1	1	0	0	0	0	3	1	0	1	1	1	1.64	43.2	1	13.3	4.2	1.31	4.49	0.96	3.12	92	38.5	58.2	182	110	29	16	46	8.9	5.3	5.5	8.6	7.2	6.5	0	0	8.4	0		0
NCKUH	60	M	153.9	61.3	3	25.9	0	0	0	0	0	0	0	0	1	0	0	1	0	1	0.84	81.1	0	14.6	3.55	0.65	5.33	0.73	3.28	137.1	43.6	68.2	125.12	74	29	18	80	9.2	8.7	10.2	7.8	9.7	8.2	0	0	16	0	0.5	0.6
NCKUH	83	F	150.5	58.7	3	25.9	0	0	1	0	0	0	0	0	1	0	0	1	0	1	0.64	72.6	0	14	3.31	0.76	5.1	0.79	3.46	123.9	49.6	60	134.87	88.7	59	38	88	5.7	15.2	8.5	10.2	7.1	12.3	0	0	11.1	2.2		0.5
NCKUH	65	M	165.5	71	3	25.9	0	1	1	0	0	0	0	0	2	1	0	1	0	1	0.67	110.4	0	15	3.89	0.95	4.69	0.88	2.75	102	28.3	72.3	145	81.9	64	36	48	4.2	11.6	7.8	6.2	6	8.1	0	0	11	1.6	0.8	1.6
NCKUH	96	M	156.5	63.5	3	25.9	0	0	1	0	0	0	0	0	1	0	0	1	0	1	0.92	42.2	1	11.7	3.46	0.91	5.56	1.13	3.23	151.2	42	72.2	223.21	120.7	56	34	58	3.3	17.6	7.1	8.2	5.2	11.2	0	0	13.5	2	6.4	1.4
CM	84	F	148	56.8	3	25.9	0	1	1	0	0	0	0	1	2	1	0	1	0	1	0.95	46.5	1	11.1	3.9		5.17	1.21	3.01	128	35.3	72.4	260	170.1	57	37	56	4.2	13.4	6	9.3	5.1	11	0	0	15.6		1.4	0
NCKUH	73	M	166	71.5	3	25.9	0	0	0	0	0	0	0	0	1	0	0	1	0	1	0.98	67.9	0	14.5	3.62	0.69	4.89	0.85	3.19	112.5	40.7	63.8	124.92	70.6	26	15	60	6.4	9.3	10.5	5.7	8.5	7	0	0	13	2.3		0.7
NCKUH	74	M	165	70.7	3	26	0	0	0	0	0	0	0	0	1	0	0	1	0	1	1.17	55.4	1	11.6	3.7	0.86	4.8	0.72	3.15	108	39.4	63.5	125	72.7	46	25	50	5.5	9.1	6.3	7.6	6	8.3	0	0	11	2.3	0.5	1
NCKUH	37	F	163	69	2	26	0	0	0	0	0	0	0	0	1	0	0	1	0	1	0.46	214.6	0	11.2	3.19	1.06	4.68	0.96	2.61	101.4	24.8	75.6	165.74	81.7	39	22	72	7.1	10.1	9.3	7.7	8.2	8.7	0	0	9.1	2.4		0
NCKUH	82	M	163	69	3	26	0	0	1	0	0	0	0	0	1	0	0	1	0	1	1.03	54	1	13.2	3.94	0.75	5.56	0.9	2.98	151.1	34.5	77.2	168.86	94.9	41	23	53	5.5	9.6	9.6	5.5	7.6	7	0	0	19.6	2.8	0.4	1
NCKUH	76	M	168	73.3	2	26	0	1	1	0	0	0	0	0	1	0	0	0	0	3	1.01	64.5	0	12.4	2.6	1.04	4.37	0.97	2.04	86.3	13.4	84.5	147	75.8	48	26	53	5.7	9.4	7.9	6.7	6.8	7.9	0	0	13.1	0		0.6
NCKUH	70	F	150	58.5	3	26	0	0	1	1	0	1	0	1	3	1	0	1	0	1	0.93	61.2	0	10.1	4.3	0.81	6.12	0.55	4.8	188	108	42.6	158	103	55	35	154	6.8	22.6	9.7	16	8.2	18.7	1	1	9.1	0	1.2	1.9
NCKUH	63	M	168	73.4	3	26	0	0	0	1	1	1	0	0	3	1	0	1	0	1	0.75	104.7	0	14.7	4	1.37	5.44	0.56	3.27	144	43.2	70	200	108	59	32	58	6.7	6.5	9	6.5	7.9	7.4	0	0	15.3	0	0.8	1.6
NCKUH	72	F	154.4	62	3	26	0	0	0	0	0	0	0	0	1	0	0	1	0	1	0.6	97.6	0	9.5	2.1	0.75	4.03	0.86	2.24	71.3	17	76.2	95.4	58.2	14	8	74	7.2	10.3	11.4	6.5	9.3	8	0	0	21.5	2.7	0.2	1.5
NCKUH	38	F	156	63.3	2	26	0	0	0	0	0	0	0	0	1	0	0	1	0	1	0.85	105.5	0	10.2	3.91	1.02	5.16	1.02	2.78	127.4	29	77.2	197.36	100.7	58	35	61	8.5	7.1	8.3	7.3	8.4	7.2	0	0	11.4	0	0.7	1.4
CM	66	F	158	65	3	26	0	0	0	0	0	0	0	0	1	0	0	1	0	1	0.75	89.07	0	13.4	4.1		5	0.76	2.84	118	30.6	74.1	126	74.6	28	17	70	5.9	12	11.4	6.2	8.6	8.2	0	0	13		1.3	0.7
NCKUH	71	M	168	73.5	2	26	0	1	1	1	0	0	0	0	2	1	0	0	0	3	0.81	87	0	14.3	4.5	1.13	5.34	0.82	3.78	138	61.2	55.7	196	107	46	25	42	4.7	8.9	12.4	3.3	8.5	4.9	0	0	8.1	0		0
NCKUH	87	F	151	59.4	3	26.1	0	0	1	0	0	0	0	0	1	0	0	1	0	1	0.88	49.7	1	8.9	3.4	1.13	4.88	1.08	2.55	111.7	23.5	79	200.74	127.1	52	33	86	5.4	15.8	6.4	13.3	5.9	14.4	1	0	11.2	2.8	0.4	1
NCKUH	65	F	155.5	63	2	26.1	0	1	1	1	0	0	0	0	2	1	0	0	0	3	0.44	149.1	0	13.2	3.09	0.96	3.99	1.06	2.77	69.6	28.7	58.8	128.45	78.3	26	16	67	9.8	6.8	7.7	8.7	8.7	7.7	0	0	17.1	2.8	0.3	1
NCKUH	67	F	152	60.2	3	26.1	0	1	1	0	0	0	0	1	3	1	1	1	0	1	8.54	7.1	1	10.1	3.9	0.79	4.44	0.82	2.76	89.6	28.5	68.2	112	69.6	40	25	71	4.1	17.3	6	11.7	5.1	13.9	0	0	14.7	0		1
NCKUH	61	F	155	62.6	2	26.1	0	0	0	0	0	0	0	0	1	0	0	1	0	1	0.57	120.5	0	13.6	3.4	0.93	4.98	0.72	2.94	117	33.3	71.5	140	88.1	28	17	72	4.8	15.7	6.7	10.6	5.8	12.4	0	0		2.4	1	1.4
NCKUH	81	F	153	61	2	26.1	0	1	1	0	0	0	0	0	1	0	0	0	0	3	1.06	47.2	1	11.5	3.3	0.6	4.52	0.69	2.5	93.4	22.3	76.1	86.9	55	20	12	52	4.7	11.1	5.5	9.5	5.1	10.2	0	0	10.8	0	0.3	0.9
NCKUH	81	M	172	77.1	2	26.1	0	1	0	1	0	0	1	1	3	1	0	0	0	3	0	0	1	0	3.8	0.96	5.69	0.87	3.13	159	38.8	75.6	201	104	30	16	91	6.3	14.4	9.3	9.8	7.8	11.7	0	0	16.7	3.6	0.5	1
NCKUH	71	F	149.8	58.5	2	26.1	0	0	0	0	0	0	0	0	1	0	0	1	0	1	0.65	86.3	0	12.8	3.16	0.69	4.37	0.66	2.85	86.4	30.8	64.4	87.27	56.7	34	22	69	7.3	9.5	9.4	7.3	8.3	8.2	0	0	9.9	2.4	0.7	1.4
NCKUH	76	M	169.5	74.9	3	26.1	0	0	1	1	0	0	1	0	3	1	0	1	0	1	1.16	57.4	1	13.9	3.17	0.81	5.26	0.81	2.83	132.7	30.3	77.2	149.89	103	43	23	51	5.4	9.4	8.1	6.2	6.8	7.5	0	0	9.5	0	0.4	1
NCKUH	58	F	150	58.7	3	26.1	0	0	0	0	0	0	0	0	1	0	0	1	0	1	0.65	102.9	0	12	2.38	0.89	3.62	0.81	2.13	55.1	14.9	73	86.44	58.4	29	18	66	7.3	9.1	8.3	7.9	7.8	8.5	0	0	14.6	0	0.7	1.1
NCKUH	78	F	150	58.7	2	26.1	0	1	1	0	0	0	0	0	1	0	0	0	0	3	0.93	54.4	1	12.8	3.3	1.07	4.15	0.72	2.36	76.4	19.3	74.7	116	75.8	17	11	72	4.9	14.8	3.7	19.5	4.3	16.8	1	1	12.7	2.4	0.5	1.2
NCKUH	46	M	171.2	76.5	3	26.1	0	1	0	1	0	0	0	1	3	1	0	1	0	1	1.45	68.9	0	15.3	3.2	1.18	4.01	1.04	2.4	70.4	20.2	71.3	148	77.1	29	15	70	5.8	12.2	7	10	6.4	11	0	0	16.7	1.9	0.5	1.2
NCKUH	51	M	173.5	78.6	3	26.1	0	0	1	0	0	0	0	0	1	0	0	1	0	1	1.73	56.2	1	13.1	3.4	1.02	4.94	0.91	2.78	114.8	29	74.7	169.74	85.7	20	10	50	6.1	8.3	10.4	4.8	8.2	6.1	0	0	11.7	2.1		0.7
NCKUH	65	M	170	75.5	2	26.1	0	0	0	1	0	0	0	0	1	0	0	0	0	3	1.22	64.5	0	12.1	4	0.87	5.6	0.87	2.91	154	32.5	78.9	183	93.4	66	35	80	7.7	10.4	11	7.3	9.4	8.6	0	0	12.6	0	0.5	1.1
NCKUH	67	F	160	66.9	3	26.1	0	1	1	0	1	0	0	0	2	1	0	1	0	1	0.43	157.7	0	12	3.6	0.72	3.83	0.82	2.33	63.1	18.7	70.4	82.7	49.8	38	22	52	6.5	8	6.6	7.9	6.6	8	0	0	19.9	2.2	0.7	1.6
NCKUH	78	M	159.5	66.5	2	26.1	0	0	1	1	0	0	0	0	2	1	0	1	0	1	0.79	72.5	0	10.4	3.8	1.01	5.61	1.01	4.07	154	72.9	52.7	223	136	76	45	56	5.8	9.8	11.1	5.1	8.4	6.7	0	0	7.5	2.5	0.5	1.1
NCKUH	71	F	149.4	58.4	2	26.2	0	0	1	1	0	0	0	0	1	0	0	0	0	3	0.88	63.6	0	12.1	4.4	0.88	5.28	0.88	2.97	134	34.2	74.5	168	111	40	26	51	4.6	11.1	8.7	5.9	6.6	7.7	0	0	10.4	2.2	0.6	1
NCKUH	71	F	157	64.5	2	26.2	0	1	1	0	1	0	0	0	2	1	0	1	0	1	0.63	98.1	0	13.3	3.6	0.82	5.3	0.87	3.43	135	48.5	64.1	161	98.2	55	33	94	6.4	14.7	7.4	12.7	6.9	13.6	0	0	13.1	2.1		1.6
NCKUH	80	F	149.9	58.8	2	26.2	0	0	1	0	0	0	1	0	1	0	0	0	0	3	0.97	50.5	1	11.4	4.1	0.93	4.48	0.72	2.36	91.5	19.3	78.9	117	75.5	52	33	83	6	13.9	11.2	7.4	8.6	9.7	0	0	13	2.4	0.6	0.8
NCKUH	76	F	160	67	2	26.2	0	0	1	0	0	0	1	0	1	0	0	0	0	3	1.14	52.2	1	14.1	6.32	1.62	6.33	0.81	5.12	203.6	125	38.6	348.31		127	74	66	5.6	11.8	5.3	12.5	5.5	12.1	0	0	5.3	2.6		1.5
NCKUH	77	M	166.5	72.6	2	26.2	0	1	1	0	0	0	0	1	3	1	1	1	0	1	3.16	20.1	1	9.5	3.2	0.81	5.13	0.77	3.15	126	39.4	68.7	140	75.3	45	24	61	5.6	10.9	7.5	8.1	6.5	9.3	0	0	11.8	0		1.1
NCKUH	30	M	188	92.6	2	26.2	0	0	0	0	0	0	0	0	1	0	0	1	0	1	0.73	193.8	0	13	3.46	1.08	4.94	1.13	2.95	114.8	33.6	70.7	204.51	78.4	21	10	96	11.6	8.3	12.5	7.7	12.1	8	0	0	14.4	0	1.1	1.6
NCKUH	77	M	160	67.1	3	26.2	0	0	0	0	0	0	0	0	1	0	0	1	0	1	1.02	57.6	1	12.7	3.6	0.87	5.25	1	3	132	35	73.5	181	110	24	14	39	2.6	14.8	2.9	13.4	2.8	14.1	1	0	11.4	3	1	1.9
NCKUH	67	M	159.5	66.7	3	26.2	0	0	0	0	0	0	0	0	1	0	0	1	0	1	0.96	70.4	0	12.9	4.04	0.72	4.88	0.96	2.65	11.9	25.9	76.9	139.78	82.7	37	21	58	5.5	10.6	7.4	7.8	6.4	9	0	0	10.8	2.2	1.5	1.8
NCKUH	59	M	168	74	2	26.2	0	0	0	0	0	0	0	0	1	0	0	1	0	1	0.75	111	0	12.8	3.48	0.79	5.46	0.65	3.33	145	45	69	138.5	74.9	45	24	66	5.3	12.6	7	9.4	6.1	10.8	0	0	15.5	2.5	0.5	1.4
NCKUH	35	M	174	79.4	3	26.2	0	0	0	0	0	0	0	0	1	0	0	1	0	1	0.89	130.1	0	13.6	3.18	0.65	5.41	1.04	3.52	142	51.7	63.6	166.46	86.3	29	15	53	10.5	5	12.2	4.3	11.4	4.6	0	0	14	2	0.2	0.6
NCKUH	54	M	161	68	3	26.2	0	1	1	0	0	0	0	0	2	1	0	1	0	1	1.31	62	0	11.8	3.4	0.86	4.37	0.82	3.08	86.3	37.3	56.8	115	67.3	33	19	68	11.5	5.9	16.5	4.1	14	5	0	0	11.9	0	0.4	1
NCKUH	75	M	168	74.1	3	26.3	0	0	0	0	1	0	0	0	1	0	0	1	0	1	0.97	69	0	14.9	2.2	0.91	5.8	0.91	3.73	167	59.3	64.5	206	110	29	15	84	5.8	14.7	5.8	14.7	5.8	14.7	1	0	10.9	0	0.3	1.3
NCKUH	71	M	160.1	67.3	3	26.3	0	0	1	1	1	1	0	1	3	1	0	1	0	1	1.53	42.2	1	14.6	3.33	1.14	5.16	1.09	3.87	127.4	64.8	49.1	236.68		57	32	44	4.4	10.1	7	6.3	5.7	7.8	0	0	14.1	2.4	0.6	1.4
NCKUH	71	M	162.5	69.4	3	26.3	0	0	0	0	0	0	0	0	1	0	0	1	0	1	0.87	76.4	0	14.2	4	1.11	5.16	1.07	2.65	127	25.8	79.7	215	125	40	23	69	6.4	10.7	8.9	7.8	7.7	9	0	0	14.2	2.5	1.4	1.9
NCKUH	51	M	167	73.3	3	26.3	0	0	0	0	0	0	0	0	1	0	0	1	0	1	0.81	111.9	0	15	3.08	1.04	5.01	0.84	2.78	119	29	75.6	169.12	97.2	20	11	53	8.3	6.3	10.6	5	9.5	5.6	0	0	12.4	0	0.1	0.4
NCKUH	67	F	160	67.3	3	26.3	0	0	1	0	0	0	0	0	1	0	0	1	0	1	0.63	108.3	0	12.8	4.3	1.13	5.12	0.65	3.02	125	35.6	71.5	162	93.1	23	13	46	4.6	10.1	4.2	11.1	4.4	10.6	0	0	13.5	2.3		0.8
NCKUH	57	M	162	69	2	26.3	0	1	1	0	0	1	0	0	3	1	0	1	0	1	0.84	94.7	0	15	4.31	1.08	4.31	1.13	2.78	83.6	29	65.3	165	97.1	73	41	69	8.1	8.6	16.7	4.1	12.4	5.6	0	0	5.8	1.6	0.7	2.2
CM	82	M	162	69	3	26.3	0	0	1	0	0	0	1	0	2	1	0	1	0	1	0.81	68.62	0	13.5	3.2		4.22	0.73	1.76	79.5	9.2	88.5	88.1	50	34	20	36	3.9	9.2	4.4	8.1	4.1	8.7	0	0	10.8		1.7	0.9
NCKUH	26	F	170	76	2	26.3	0	0	0	0	0	0	0	0	1	0	0	1	0	1	0.56	214.9	0	13.2	3.9	0.79	5.19	0.64	3.33	129	45.1	65	126	60.3	51	27	69	11.3	6.1	14	4.9	12.7	5.4	0	0	13.5	2.3	0.7	1.7
NCKUH	76	M	164.3	71	3	26.3	0	1	0	1	1	0	0	1	3	1	0	1	0	1	1.15	54.9	1	13.3	4.3	0.87	4.82	0.87	2.87	109	31.4	71.2	142	79.3	32	18	56	4.8	11.8	5.4	10.5	5.1	11.1	0	0	12.3	2.3	0.4	1.5
CM	80	M	154	62.4	3	26.3	0	0	1	0	0	0	0	0	1	0	0	1	1	1	0.9	57.78	1	13.7	4.7		5.89	0.87	3.23	173	41.9	75.8	200	122.4	61	37	58	3.1	19.1	4.2	13.9	3.6	16.3	1	1			0	0
NCKUH	67	M	157	64.9	3	26.3	0	1	0	0	0	0	0	1	3	1	1	1	0	1	5.18	12.7	1	11.2	4.2	1.32	4.33	1.07	2.11	138	62	55.1	204	120	53	32	123	5.1	24.3	6.8	18	5.9	20.7	1	1	12.7	3.2	0.5	1.8
NCKUH	73	F	151.8	60.7	3	26.3	0	0	1	0	0	1	0	1	2	1	0	1	0	1	1.38	40.9	1	9.9	4.9	1.32	4.83	0.72	3.01	109	35.3	67.6	177	109	105	66	163	6.2	26.1	7	23.2	6.6	24.6	1	1		3.5	0.2	1.8
NCKUH	80	F	151.4	60.4	3	26.4	0	0	1	0	0	0	0	1	1	0	0	1	0	1	1.58	31.9	1	11.9	4.1	0.93	5.05	0.72	2.79	121	29.3	75.8	144	92.3	56	35	60	4.3	14	7.3	8.2	5.8	10.4	0	0	11.3	2.6	0.3	0.6
NCKUH	77	F	143	53.9	3	26.4	0	1	1	0	0	0	0	0	2	1	0	1	0	1	0.49	96.3	0	12.3	3.4	0.68	5.33	0.68	3.06	137.3	36.9	73.2	124.06	78	29	20	55	6.3	8.7	10.6	5.2	8.5	6.5	0	0	16.8	2.6	0.8	1.6
NCKUH	76	M	160.6	68	2	26.4	0	1	1	1	0	0	0	1	3	1	0	1	0	1	1.32	45.8	1	11.4	3.7	1.61	4.78	1.29	3.49	106	50.5	52.4	287	167	42	24	57	4.7	12.2	5.5	10.5	5.1	11.3	0	0	11.2	0	0.4	0.8
NCKUH	71	M	159.5	67.1	2	26.4	0	0	1	0	0	1	0	1	3	1	1	1	0	1	2.2	29.2	1	11.1	4.01	1.13	5.6	1.13	4.01	153.4	70.5	54	257.07	146.2	51	29	37	4.6	8.2	8.5	4.4	6.5	5.7	0	0	12.6	2.7	0.3	0.8
NCKUH	71	F	148	57.9	3	26.4	0	0	0	0	0	0	0	0	1	0	0	1	0	1	0.67	82.8	0	9.2	4.02	0.74	4.17	0.55	2.83	77.3	30.3	60.8	75.76	48.9	38	25	47	7.3	6.5	7.1	6.6	7.2	6.5	0	0	14.8	2.2	0.3	0.6
NCKUH	64	F	158	66	2	26.4	0	1	1	0	0	0	1	1	3	1	1	0	0	3	5.8	12	1	10	3.6	0.69	5.71	0.91	3.73	161	59.3	63.2	171	102	32	19	57	4.8	11.9	8.4	6.8	6.6	8.6	0	0	9.6	0	0.3	0.9
NCKUH	47	F	157.5	65.6	3	26.4	0	0	0	0	0	0	0	0	1	0	0	1	0	1	0.48	176.5	0	13.1	3.1	0.95	4.37	0.61	2.11	86.3	14.6	83.1	105	64	21	12	76	7.3	10.4	9.5	8	8.4	9.1	0	0	12.4	1.9	0.3	0.8
NCKUH	63	F	150.5	59.9	3	26.4	0	0	0	0	0	0	0	0	1	0	0	1	0	1	0.68	94.2	0	12.9	3.5	0.56	5.08	0.69	3.19	123	40.6	67	103	66.5	41	26	48	5.8	8.4	8.3	5.8	7	6.9	0	0	11.3	0	0.5	1.2
CM	71	F	165	72	3	26.4	0	1	1	0	0	0	0	1	3	1	1	1	0	1	2.11	32.7	1	11.5	3.8		4.91	1.06	2.68	113	26.5	76.5	187	102.9	31	17	44	4.3	10.3	6	7.3	5.2	8.4	0	0	19.8		1.2	0
NCKUH	67	M	160	67.8	3	26.5	0	0	0	1	0	0	0	0	2	1	0	1	0	1	0.92	74.7	0	14.9	5.37	0.9	6.75	0.9	5.18	235.4	128.6	45.4	266.42	156.7	103	59	97	5.1	19	7.2	13.4	6.1	15.8	1	1	8.3	3.3	0.5	1.9
NCKUH	80	M	171.5	77.9	2	26.5	0	1	1	0	1	0	0	0	2	1	0	1	0	1	0.97	66.9	0	16.3	3.8	0.85	4.96	0.97	2.9	116	32.2	72.2	158	80.6	59	30	41	3.9	10.4	6.4	6.3	5.2	7.8	0	0	11.9	2.8	0.5	1.3
NCKUH	78	F	152	61.2	3	26.5	0	0	1	0	0	0	0	0	1	0	0	1	0	3	0.77	68.4	0	12	3.7	0.91	4.42	0.73	2.97	88.6	34.2	61.4	114	73.1	40	24	63	5.3	12	4.2	15.1	4.7	13.4	0	0	11.2	2.3	0.9	1.7
NCKUH	38	M	181	86.8	2	26.5	0	0	1	0	1	0	0	0	1	0	0	1	0	1	1.01	121.7	0	15.2	3.35	0.91	5.33	0.85	2.89	137.3	32	76.7	171.18	71.6	28	14	67	8	8.4	12.2	5.5	10.1	6.6	0	0		1.7	0.6	1.8
NCKUH	47	M	171.5	78	3	26.5	0	0	1	0	0	0	0	0	1	0	0	1	0	1	0.95	106.1	0	14.2	3.4	0.82	4.76	0.72	3.26	105	42.8	59.2	119	61.7	31	16	85	8.7	9.8	10.9	7.8	9.8	8.7	0	0	11.9	2.3	0.7	1.1
NCKUH	48	F	145.3	56	3	26.5	0	0	0	0	0	0	0	0	1	0	0	1	0	1	0.53	135	0	10.3	3.13	0.6	4.87	0.55	2.63	111	25.3	77.2	85.13	58.7	36	24	106	10.4	10.2	14.2	7.4	12.3	8.6	0	0	12.5	2.4	0.5	1.3
NCKUH	54	F	167	74	3	26.5	0	0	0	0	0	0	0	0	1	0	0	1	0	1	0.65	13.6	1	10	3.88	0.85	4.89	1.01	2.61	112.5	24.8	78	159.58	88.2	44	24	120	10.8	11.2	14.3	8.4	12.5	9.6	0	0	11.7	2		1.4
NCKUH	28	M	167.5	74.5	2	26.6	0	1	1	0	1	0	0	0	2	1	0	1	0	1	0.59	196.4	0	15	4.47	0.64	5.94	1.02	3.13	175.7	38.7	77.9	191.18	80	30	16	54	9	6	10.5	5.1	9.8	5.6	0	0	12.7	0	1.3	2.2
NCKUH	80	M	161.5	69.3	3	26.6	0	1	0	0	0	0	0	0	2	1	0	1	0	1	0.74	78	0	12.6	2.29	0.88	4.38	0.67	2.22	86.7	16.6	80.8	104.13	59.5	21	12	49	8.4	5.8	9.2	5.3	8.8	5.5	0	0	13	0	0.2	1.1
NCKUH	77	M	153	62.2	3	26.6	0	1	1	0	0	0	0	0	2	1	0	1	0	1	0.9	60.5	0	14.6	4.32	1.29	4.11	0.93	1.98	74.7	12.4	83.4	154	93.9	48	29	94	5.6	17	10.6	8.9	8.1	11.7	0	0	11.5	1.9	0.4	1
NCKUH	66	M	183	89	3	26.6	0	1	0	0	0	0	0	0	2	1	0	1	0	1	0.92	99.4	0	14.7	3.88	0.7	4.97	0.96	2.72	116.5	27.4	76.5	140.48	64.7	31	14	51	7.3	7	10.7	4.8	9	5.7	0	0	13	0	0.9	1.8
NCKUH	84	F	160	68.1	2	26.6	0	0	0	0	0	0	1	0	1	0	0	0	0	3	0.9	58.9	1	12.8	3.9	1.43	3.86	0.65	2.3	64.3	18.1	71.9	127	74.3	41	23	59	3.9	15.2	4.4	13.5	4.1	14.3	1	0	11	2.2	0.5	1.1
NCKUH	25	F	172	78.7	2	26.6	0	0	0	0	0	0	0	0	1	0	0	1	1	1	0.64	196.4	0	13.5	3.13	0.74	4.77	0.6	2.48	105.8	21.9	79.3	99.97	43.3	30	15	93	13.8	6.7	16.6	5.6	15.2	6.1	0	0	13.5	0	0.2	0.5
NCKUH	56	M	164.5	72	3	26.6	0	0	0	0	0	0	0	0	1	0	0	1	0	1	0.94	89.4	0	15.4	3.2	0.84	5.06	0.51	2.64	122	25.6	79	112	61.9	32	18	59	5.4	11.9	9.2	6.5	7.3	8.2	0	0	11.5	0		0.7
NCKUH	59	M	170	76.9	2	26.6	0	0	0	1	0	0	0	0	1	0	0	0	1	3	1.36	63.6	0	12.9	4.65	1.16	4.72	0.81	3.03	103.2	35.8	65.3	162.14	87.2	46	21	76	7.1	10.6	11.1	6.8	9.1	8.3	0	0	10.8	2.3	0.3	0.9
NCKUH	57	M	165	72.5	3	26.6	0	0	0	0	0	0	0	0	1	0	0	1	0	1	0.86	97.2	0	14.9	3.35	0.85	4.47	0.8	2.18	90.9	15.9	82.6	116.82	64.9	33	18	51	7.6	6.7	11	4.6	9.3	5.5	0	0	11.8	2.1	0.9	1.7
NCKUH	77	M	158	66.5	3	26.6	0	0	1	0	0	0	0	0	1	0	0	1	0	1	0.68	85.6	0	13.7	3.56	1.01	5.43	0.8	3.46	142.9	49.4	65.4	36.27	182.7	59	35	81	6.5	12.4	8.4	9.6	7.5	10.8	0	0	17.8	2.1		1.3
CM	84	F	155	64	3	26.6	0	0	0	0	0	0	0	0	1	0	0	1	0	1	0.51	97.6	0	9.6	4		5.24	0.76	3.39	132	47.1	64.3	137	82.5	54	33						5				9		0	0
NCKUH	82	F	150	60	2	26.7	0	1	1	0	1	0	0	0	1	0	0	0	0	3	0.73	66.2	0	13.3	2.8	0.83	4.9	0.63	3.24	113	42.2	62.7	117	75.5	32	20	93	6.8	13.7	7	13.3	6.9	13.5	0	0	13.3	2.7	0.2	0.6
NCKUH	79	F	162	70	2	26.7	0	0	1	0	1	0	0	1	1	0	1	0	0	3	3.83	15.5	1	9.7	4.3	0.81	4.44	0.44	2.38	89.6	19.7	78	81	46.3	35	20	62	6.9	9	9.6	6.5	8.2	7.6	0	0	13.5	2.3	1.1	1.7
NCKUH	73	M	155.5	64.5	3	26.7	0	0	1	0	1	0	0	1	1	0	0	1	0	1	1.03	58.3	1	14.5	3.5	1.1	4.55	0.84	2.57	94.9	23.9	74.8	150		29	18	68	5.2	13.1	8.7	7.8	6.9	9.8	0	0	10.9	3	0.4	0.9
NCKUH	29	F	173	79.9	2	26.7	0	0	0	0	0	0	0	0	1	0	0	1	0	1	0.68	181.1	0	13.9	3.72	0.6	5.01	0.84	3.43	119	48.3	59.4	119.37	53.8	37	19	61	8.8	6.9	13.8	4.4	11.3	5.4	0	0	11.7	0		0
NCKUH	81	F	150	60.1	2	26.7	0	1	1	0	1	0	0	0	1	0	0	0	0	3	0.67	73.5	0	12.8	3.9	0.81	5.43	0.81	2.88	143	31.7	77.8	159	103	47	30	66	3.1	21	4.4	14.9	3.8	17.5	1	1	15	2.8		0.4
NCKUH	70	M	173	80	2	26.7	0	1	1	0	0	1	0	0	2	1	0	0	0	3	0.85	91.5	0	11.3	7.2	0.92	5.09	1.02	3	123	35	71.5	180	92.8	81	41	107	10.1	10.6	13.2	8.1	11.6	9.2	0	0	10.6	2.6	1.1	2.1
NCKUH	36	F	164	71.9	2	26.7	0	0	0	0	0	0	0	0	1	0	0	1	0	1	0.84	123.6	0	12.4	3.67	0.84	5.01	0.79	3.13	119	38.7	67.5	80.28	140.7	42	23	121	10.2	11.9	12.1	10.2	11.2	11	0	0	9.5	0	1.1	1.3
NCKUH	63	M	168.7	76.1	3	26.7	0	0	1	0	0	0	0	0	1	0	0	1	1	1	0.83	98.1	0	13.1	3.57	0.91	5.73	0.85	3.4	162	47.6	70.6	114.44	103.5	50	27	71	7.9	9	10.1	7.1	9	7.9	0	0	11.4	0	0.7	1.2
NCKUH	80	F	153	62.6	2	26.7	0	0	0	0	0	0	0	0	1	0	0	1	0	1	0.81	64.4	0	12.5	3	0.72	5.26	0.72	3.44	133	48.8	63.3	130	81.3	31	19	80	5	16	7	11.3	6	13.3	0	0	8.8	0	0.5	1.1
NCKUH	72	M	163.5	71.5	3	26.7	0	1	1	0	0	0	0	0	2	1	0	1	1	1	1.11	60.8	0	13.4	3.14	1.06	4.47	0.9	2.98	90.9	34.4	62.2	148.21	81	33	18	53	5.1	10.3	9.4	5.6	7.3	7.3	0	0	12.3	1.9	0.4	0.9
NCKUH	71	F	148	58.6	2	26.8	0	1	1	0	0	0	0	0	1	0	0	0	0	3	0.5	112.3	0	7.5	3.5	0.82	4.37	0.86	2.79	86.3	29.3	66	115	76.7	39	25	97	6.6	14.6	10.1	9.6	8.4	11.6	0	0	11.4	2.5	0.5	1.6
NCKUH	80	F	148	58.6	2	26.8	0	1	1	0	0	0	0	0	1	0	0	0	0	3	1.03	47.4	1	12.9	4.2	0.85	4.1	0.9	2.45	74	21.2	71.4	110.09	73.4	34	22	45	4.8	9.4	6.7	6.7	5.7	7.8	0	0	11.6	0	1.1	1.8
NCKUH	83	M	161.5	69.8	2	26.8	0	0	1	0	0	0	0	0	1	0	0	1	0	1	1.02	54.2	1	13.2	3.28	0.74	4.82	0.6	2.23	108.3	16.8	84.5	101.79	58.2	9	5	82	8.3	9.9	7.1	11.5	7.7	10.6	0	0	17.5	2.6	0.6	1.7
CM	78	F	157	66	3	26.8	0	0	1	0	0	0	0	0	1	0	0	1	0	1	0.61	93.17	0	14.2	4		5.08	1.26	3.63	123	55.5	54.9	248	146.2	22	13	68		13.1	5.2	13.2					19.2		0	0
NCKUH	71	F	157	66	2	26.8	0	1	1	0	1	0	0	0	1	0	0	0	0	3	1	63.3	0	12	4.4	0.82	5.25	0.87	3.13	132	38.8	70.6	158		41	24	49	3	16.2	3.8	12.9	3.4	14.3	1	0	11.6	0		0
NCKUH	53	F	153	62.7	2	26.8	0	1	0	0	1	0	0	0	2	1	0	1	0	1	0.41	184.8	0	14		0.64	4.66	0.83	2.38	100.3	26.5	73.5	107.86	60.6	63	39	68	8.2	8.3	8.8	6.9	9	7.5	0	0	11.2	0	1	1.4
NCKUH	44	F	167	74.7	2	26.8	0	1	1	1	0	0	0	0	3	1	0	1	0	1	0.45	221.3	0	13.4	3.97	0.96	4.71	0.79	3.18	102.8	40.3	60.9	138.85	65.8	44	24	77	7.9	9.8	12.5	6.1	10.2	7.5	0	0	11.9	0	0.6	0.8
NCKUH	75	F	146	57.1	2	26.8	0	1	1	0	0	0	0	0	1	0	0	0	0	3	0.64	80.5	0	8.1	4.2	0.83	4.8	0.73	2.94	108	33.3	69.2	123	82.6	56	37	34	3.3	10.3	6.6	5.1	5	6.9	0	0	11.5	2.5	0.4	1
NCKUH	73	M	183.5	90.2	3	26.8	0	0	1	0	0	0	0	0	1	0	0	1	0	1	1.12	74.9	0	13.9	3.9	0.94	4.88	0.9	2.87	112	31.4	72	156	73.9	65	30	68	8.2	8.3	11.5	5.9	9.8	6.9	0	0	12.7	3.1	0.8	1.9
NCKUH	81	F	155	64.4	2	26.8	0	0	1	1	0	0	0	0	1	0	0	0	0	3	0.79	66.8	0	13.9	3.8	0.77	4	0.73	2.13	70	14.9	78.7	85.8	52.6	31	19	52	9.5	5.5	5.5	9.6	7.5	7	0	0	15.8	2.7	0.9	1.2
NCKUH	78	F	162	70.4	3	26.8	0	1	1	0	0	0	0	0	2	1	0	1	0	3	0.7	86.6	0	13.2	3.5	1.1	3.89	1.03	2.2	65.5	16.2	75.3	133	76	36	20	52	7.3	7.1	5.6	9.3	6.4	8	0	0	18.2	2.1	0.3	0.8
NCKUH	86	F	153	62.8	2	26.8	0	1	1	0	0	0	0	0	1	0	0	0	0	3	1.53	30.8	1	9.3	3.7	1.09	5.24	0.65	3.23	132	41.9	68.3	164	106	25	15	83	7.6	10.9	8.1	10.2	7.8	10.6	0	0	14.3	0	0.4	1.4
NCKUH	50	F	147	58	3	26.8	0	0	0	0	0	0	0	0	1	0	0	1	0	1	0.75	96.7	0	11.4	3.5	0.66	4.73	0.66	2.42	104	20.6	80.2	96.8	64.5	67	43	92	12	7.7	15.1	6.1	13.6	6.8	0	0		2.3	0.2	1
NCKUH	91	F	150	60.4	2	26.8	0	0	0	1	0	0	0	0	2	1	0	1	0	1	1.08	38.1	1	11.4	3.26							62.2			32	20	83	4.7	17.5	5.3	15.6	5	16.5	1	1	8.5	2	0.6	1.2
NCKUH	76	F	170	77.6	2	26.9	0	0	1	1	0	0	1	0	2	1	0	0	0	3	0.63	109.5	0	14.8	3.92	0.76	4.66	0.63	2.46	100.6	21.4	78.7	100.51	54	85	44	86	5.6	15.1	6.7	12.7	6.2	13.8	0	0	10.7	2.4		1.3
NCKUH	82	F	160	68.8	3	26.9	0	1	1	0	1	0	0	0	2	1	0	1	0	1	0.94	59	1	8.7	4.7	1.17	5.2	1.33	2.34	130	18.9	85.5	263	154	101	58	126	6	21.2	9.9	12.7	7.9	15.9	1	1	13.8	3.4	0.2	1.1
NCKUH	64	M	161.5	70.1	3	26.9	0	1	1	1	1	0	0	0	3	1	0	1	0	1	0.86	86	0	13.4	3.28	0.99	5.31	0.94	2.63	136.1	25.3	81.4	192.71	112	32	18	90	6.7	13.6	8	11.3	7.3	12.3	0	0	12.6	0	0.3	1
NCKUH	76	M	159.5	68.4	2	26.9	0	1	1	0	0	0	1	0	3	1	0	1	0	1	0.9	67.6	0	17	4.96	1.06	4.12	1.02	2.57	75	23.9	68.1	140.27	81.1	65	37	53	4.9	10.9	8	6.6	6.5	8.2	0	0	10.6	1.9	0.9	1.3
NCKUH	72	F	154	63.8	2	26.9	0	1	0	0	0	0	0	0	1	0	0	0	0	3	0.73	82.5	0	12.5	3.18	0.7	4.52	0.7	2.48	93.3	21.9	76.5	95.44	60.8	47	29	70	8.5	8.3	11.7	6	10.1	6.9	0	0	10.6	2.2	0.3	0.7
NCKUH	31	M	172.5	80.1	2	26.9	0	1	1	0	0	0	0	0	2	1	0	1	0	1	0.73	166.1	0	15.8	3.58	1.02	4.65	0.92	2.67	99.6	26.4	73.5	154.39	56.3	22	11	70	9.8	7.2	12.3	5.7	11	6.4	0	0	13.5	0	1.1	1.9
NCKUH	40	M	169	76.9	2	26.9	0	1	1	0	1	0	0	0	2	1	0	1	0	1	0.85	125.7	0	15.4	3.8	0.96	4.99	1.08	2.89	117.9	32	72.8	186.78	81.6	41	22	69	7.4	9.3	12.4	5.6	9.9	7	0	0	10.5	2		0
CM	79	F	148	59	3	26.9	0	1	0	1	0	0	0	1	4	1	1	1	0	1	2.86	17.48	1	8.1	2.8							65			16	10										14.6		1.2	0.7
NCKUH	88	F	149	59.8	3	26.9	0	0	1	0	0	0	0	0	1	0	0	1	0	1	0.87	49.6	1	14.2	3.18	0.7	4.37	0.74	3.08	86.2	37.3	56.8	94.27	60.1	46	29	55	5.1	10.9	5.8	9.5	5.4	10	0	0	9.7	2	0.5	1
NCKUH	77	M	161.8	70.6	2	27	0	0	1	1	0	0	0	0	1	0	0	0	0	3	0.76	81.3	0	13.1	3.5	1.17	4.99	0.73	2.9	118	32.2	72.7	85.8	169	26	14	54	5.5	9.9	9	6.1	7.2	7.5	0	0	10.2	2.5		0.8
CM	59	F	149	59.9	3	27	0	0	1	0	0	0	0	0	1	0	0	1	0	1	0.75	89.85	0	13.4	3.3	1.14	3.9	0.94	2.57	65.9	23.9	63.7			15	10	55	3.7	15	5.5	10.1	4.6	12	0	0	16.4		0	0
NCKUH	27	F	156	65.7	2	27	0	0	0	0	0	0	0	0	1	0	0	1	0	1	0.42	245.5	0	13.4	3.67	0.9	5.11	0.53	2.55	124.2	23.5	81.1	122.82	62	35	20	70	9.5	7.4	10.7	6.5	10.1	6.9	0	0	9.9	1.8	0.5	1.3
NCKUH	22	F	167	75.3	2	27	0	0	0	0	0	0	0	0	1	0	0	1	0	1	0.7	176.3	0	13.3	3.43	0.6	5.31	0.55	3.38	136.1	46.6	65.7	99.55	47.4	31	16	56	13.6	4.1	16.1	3.5	14.9	3.7	0	0	8.6	0		0
NCKUH	88	M	161.5	70.5	3	27	0	0	1	0	1	0	0	0	1	0	0	1	0	1	0.89	57.2	1	13.1	3.83	0.9	5.43	0.9	2.87	142.9	31.5	78	182.69	102.1	35	20	72	8	9	10.6	6.8	9.3	7.7	0	0	14.7	2.9	0.7	1.6
NCKUH	80	F	144.5	56.5	3	27.1	0	0	0	0	0	0	0	1	2	1	1	1	0	1	3.61	13	1	9.5	3.88	0.8	4.47	0.9	2.34	90.9	18.9	79.2	121.83		31	20	76	5.5	14	10.4	7.3	7.9	9.6	0	0	20.4	2.3	0.4	0.9
NCKUH	55	M	172.5	80.6	2	27.1	0	1	0	0	1	0	0	0	2	1	0	1	0	1	0.7	135.9	0	14.2	3.5	0.96	5.16	0.79	3.4	127.4	47.6	62.7	162.03		22	11	41	5.7	7.2	7.8	5.2	6.8	6.1	0	0	15	0	1.5	1.9
NCKUH	36	F	166.5	75.1	2	27.1	0	0	1	0	0	0	0	0	1	0	0	1	0	1	0.66	164.4	0	14	3.13					114.1	33	71.5					75				7.3		7.7	0	0		0	1	2
NCKUH	78	M	163	72	2	27.1	0	1	1	1	1	0	0	0	2	1	0	0	0	3	0.77	80.5	0	13.6	3.39	0.68	5.06	0.99	2.55	121.7	23.4	80.8	147.32	83.2	39	22	86	10	8.6	7.9	10.8	9	9.6	0	0	12.8	2.8	0.6	1.8
NCKUH	86	F	158	67.7	2	27.1	0	1	1	0	0	0	0	0	1	0	0	0	0	3	0.88	57.7	1	13	3.38	1.15	4.76	1.21	2.47	105.6	21.7	79.5	210.21	127.4	54	31	72	3.2	22.8	4.6	15.8	3.9	18.6	1	1	11.7	2	0.3	1.5
NCKUH	34	F	162	71.2	2	27.1	0	0	0	0	0	0	0	0	1	0	0	1	0	1	0.49	213.9	0	13.6	3.98	0.84	5.24	0.66	3.01	132.1	35.4	73.2	136.65	60.2	15	9	80	11.3	7.1	15.7	5.1	13.5	5.9	0	0	15.3	0	0.9	1.6
NCKUH	84	M	155	65.2	3	27.1	0	0	0	1	0	0	0	0	2	1	0	1	0	3	0.87	58.3	1	10.9	3.6	1.32	4.77	0.73	3.04	106	36.2	65.8	174	106	32	19	59	5	11.8	7.4	7.9	6.2	9.5	0	0	14	2.7	0.3	0.7
CM	67	M	164	73	3	27.1	0	0	1	0	0	0	0	0	1	0	0	1	1	1	0.93	79.58	0	14.3	2.9		4.47	0.99	2.2	91	16.2	82.2	161	88.3	45	25	83	7.7	10.9	9.8	8.5	8.7	9.6	0	0	15.1		1.5	0.9
NCKUH	76	M	164	73	2	27.1	0	1	1	0	0	0	0	0	1	0	0	0	0	3	1.58	41.1	1	12.6	3.24	0.74	4.26	0.69	1.7	81	8.4	89.6	89.88	50.2	33	18	60	5	12.1	6.5	9.2	5.8	10.4	0	0	14.5	1.9	0.5	1.7
NCKUH	80	M	161.5	70.8	2	27.1	0	0	1	1	0	0	0	0	2	1	0	1	0	1	0.84	70.2	0	13.2	3.83	1.12	5.69	0.96	3.35	159.5	45.8	71.3	236.89	133.5	72	40	54	4.2	12.9	5.9	9.3	5	10.8	0	0	18.3	4.5	1.1	1.6
NCKUH	15	F	160	69.5	3	27.1	0	0	0	0	0	0	0	0	1	0	0	1	0	1	0.43	280.6	0	11.4	2	0.64	3.83	0.72	2.26	63.1	17.3	72.7	70.28	39.9	13	7	89	8.1	11	16.5	5.4	12.3	7.3	0	0	9.3	0	1.1	1.3
NCKUH	80	M	160.5	70	3	27.2	0	0	0	1	1	0	0	0	2	1	0	1	0	1	1.41	41.4	1	14.2	3.4	0.61	5.37	0.79	2.72	140	27.5	80.4	130	75.1	29	17	56	5.8	9.7	4.5	12.5	5.1	10.9	0	0	11	0	0.4	0.8
NCKUH	83	F	157	67	2	27.2	0	0	1	1	0	0	0	0	1	0	0	0	0	3	0.79	67.1	0	14.1	4.22	0.84	4.94	0.72	2.71	115.2	27.3	76.3	129.71	77.7	70	41	70	5.6	12.5	6.8	10.2	6.2	11	0	0	13.5	2.6	0.4	1.1
NCKUH	84	F	149	60.4	3	27.2	0	0	1	0	0	1	0	0	2	1	0	1	0	1	0.86	54.6	1	10.7	3.4	0.8	5.07	0.77	2.94	122	33.3	72.7	136	86.6	13	8	73	5.4	13.6	5.4	13.6	5.4	13	0	0	14.1	2.7		0.9
NCKUH	69	M	165	74.1	3	27.2	0	1	1	0	0	0	0	1	2	1	0	1	0	1	1.82	40.1	1	12.3	3.9	0.88	4.69	0.84	2.68	102	26.5	74	134	72	43	23	50	5.9	8.6	6.7	7.5	6.3	8	0	0	11.3	2.6	0.4	1
NCKUH	31	M	171	79.6	2	27.2	0	0	0	0	0	0	0	0	1	0	0	1	1	1	0.51	236.3	0	14.9	4.15	0.85	5.05	0.96	3.56			53.1	56.16	162	35	18	57	12.6	4.6	10.4	5.5	11.5	5	0	0	16.9	2.3	0.5	1.3
NCKUH	78	M	164.5	73.7	3	27.2	0	0	0	0	0	0	0	0	1	0	0	1	1	1	1.25	50.8	1	14.3	3.8	1.08	4.38	0.91	3.02	86.8	35.4	59.2	145.9	82	46	25	74	5.9	12.6	6.2	12	6.1	12.3	0	0	14.2	0	0.6	1.5
CM	59	M	158	68	3	27.2	0	0	0	0	0	0	0	0	1	0	0	1	1	1	0.8	95.63	0	16.8	3.5		4.83	1.04	2.61	109	24.8	77.2	216	125	32	19	55	6.1	8.9	8.3	6.6	7.2	7.6	0	0	9.2		1.7	0.8
NCKUH	92	F	162	71.5	2	27.2	0	1	1	0	0	0	0	1	1	0	0	0	0	3	1.26	37.8	1	11.1	2.88	0.99	4.62	0.89	2.88	98.2	31.7	67.8	147.58	83.9	32	18	78	7.9	9.9	10.2	7.4	9.2	8.5	0	0		0		1.4
NCKUH	63	M	167	76	3	27.3	0	0	1	0	0	0	0	0	1	0	0	1	0	1	0.7	116.1	0	14.5	3.99	0.85	5.59	1.01	3.99	152.7	69.6	54.5	199.23	104.9	38	20	49	4.1	12	4.1	12	4.1	12	0	0	12.9	2.2	0.9	2
NCKUH	83	F	157	67.2	2	27.3	0	1	0	0	0	0	0	0	2	1	0	1	0	1	1.06	50.2	1	12.1	3.97	0.85	4.6	0.79	2.21	97.1	16.4	83.1	51.85	122.1	35	20	74	6.5	11.3	6.5	11.3	6.5	11.3	0	0	18	3.3	0.9	1.9
NCKUH	32	F	162.5	72	2	27.3	0	0	0	0	0	0	0	0	1	0	0	1	0	1	0.39	276.9	0	12	3.83	0.89	5.87	0.57	3.38	171.4	46.9	72.7	161.19	74.6	66	37	98	15.8	6.1	24.3	4	20.1	4.9	0	0	13.7	2.4	1.5	1.6
NCKUH	72	M	168.5	77.5	3	27.3	0	0	0	1	0	0	0	0	2	1	0	1	0	1	1.07	68.4	0	12.8	2.77	0.85	4.84	0.53	2.45	109.6	21.2	80.7	106.79	57.4	31	16	41	4.1	10.2	6.5	6.4	5.3	7.8	0	0	15	2.5	1.4	2.2
NCKUH	78	M	160.8	70.6	2	27.3	0	0	0	0	0	0	0	0	1	0	0	1	0	1	1.12	54.3	1	12.7	3.33	1.51	4.38	1.07	2.78	86.6	29.1	66.4	210.93	121.2	21	12	52	8.7	6	9.8	5.3	9.2	5.7	0	0	10.4	2.2		0
CM	64	M	176	84.6	3	27.3	0	0	0	0	0	0	0	0	1	0	0	1	1	1	0.79	113.04	0	15.3	3.38		5.09	0.65	2.7			78.1			13	6										13.7		0	0
NCKUH	69	M	160	70	2	27.3	0	0	1	0	0	0	0	1	2	1	1	1	0	1	9.71	7.1	1	6.2	4.72	1.44	6.19	1.13	4.26	193.6	81.2	58.1	362.88	222.6	91	52	132	4	33.3	7	18.7	5.5	23.9	1	1	19.7	2.1		0
NCKUH	73	F	140	53.6	2	27.3	0	0	1	0	0	0	0	1	1	0	1	0	0	3	3.05	16.4	1	7.1	3.2	0.72	4.94	0.82	2.18	115	15.8	86.3	127	90.7	33	23	70	6.3	11.1	5.2	13.6	5.8	12.2	0	0	10.5	2.2	0.2	1.5
NCKUH	37	F	166.7	76	2	27.3	0	0	0	0	0	0	0	0	1	0	0	1	0	1	0.74	146.9	0	14.4	3.86	0.84	4.7	0.9	2.77	102.5	28.9	71.8	137.39	63.6	37	20	97	10.9	8	15.2	6.4	13.6	7.1	0	0	10.6	0	1.2	2
NCKUH	59	M	160	70.1	3	27.4	0	0	0	0	0	0	0	0	1	0	0	1	0	1	0.74	106.6	0	13.5	3.72	0.94	5.01	0.79	2.88	119	31.7	73.4	151.79	87.2	59	33	80	7.7	10.4	12	6.7	9.8	8.1	0	0	13.6	2.7	0.5	1
NCKUH	81	F	156	66.8	2	27.4	0	1	1	0	0	0	0	0	1	0	0	0	0	3	0.98	55.9	1	12.7	3.8	1.03	4.77	0.73	2.6	106	24.6	76.8	142	85.5	31	18	76	5.3	14.4	5.6	13.7	5.4	14	0	0	13.3	0	0.3	0.7
NCKUH	74	M	165.5	75.2	3	27.5	0	0	1	0	0	0	0	0	1	0	0	1	0	1	0.88	78.3	0	15.1	3.51	1.11	4.75	0.85	2.8	105	29.5	71.9	161.95	89	34	18	57	6.2	9.3	6.8	8.4	6.5	8.8	0	0	13.2	2.5	0.5	1
NCKUH	51	M	171	80.3	3	27.5	0	0	1	0	0	0	0	0	1	0	0	1	0	1	0.81	122.5	0	15.4	5.4	1.09	4.96	1.09	2.78	116	29	75	202	101	67	34	101	7.7	13.1	7.3	13.8	7.5	13.5	0	0	12	2.7	0.7	1.5
NCKUH	71	M	153.8	65	2	27.5	0	1	1	0	0	0	0	1	1	0	0	0	0	3	1.06	58.8	1	14.7	4.16	1.09	4.76	1.09	3.32	105.6	44.6	55.7	187.95	88.3	49	29	64	7.1	8.9	9.9	6.4	8.5	7.4	0	0	16.3	2.2	0.5	1.3
NCKUH	86	F	148	60.2	2	27.5	0	0	1	1	0	0	0	0	2	1	0	1	0	1	0.77	58.6	1	11.7	4.7	0.84	4.34	0.84	3.01	84.9	35.4	58.3	114.84	74.6	80	51	94	7.7	12.1	7.6	12.4	7.6	12.3	0	0	10.5	2.7	0.5	1.5
NCKUH	82	F	146.8	59.3	2	27.5	0	1	1	0	0	0	0	0	1	0	0	0	0	3	0.62	77	0	13.8	3.5	1.01	3.51	0.89	1.93	51.2	11.6	77.3	96.4	63.8	25	16	61	5.3	11.6	7.3	8.3	6.3	9.7	0	0	10.6	0	1.2	1.5
NCKUH	87	F	141.5	55.1	3	27.5	0	0	0	0	0	1	0	0	2	1	0	1	0	1	0.52	78	0	15.6	4.4	1.01	4.68	0.81	2.7	101	27	73.3	144	101	67	45	60	4.3	13.1	13.9	4.1	9.1	6.2	0	0	11.4	2.4	1.2	1.5
NCKUH	81	F	141.5	55.1	3	27.5	0	0	0	0	0	0	0	0	1	0	0	1	0	1	0.72	62.7	0	13.2	3.65	0.67	4.61	0.55	2.26	97.8	17.4	82.3	83.69	58.9	44	30	74	4.8	15.6	6	12.4	5.3	13.8	0	0	11.1	1.9	0.4	1.3
NCKUH	87	M	158.8	69.4	2	27.5	0	0	1	0	1	0	0	0	1	0	0	1	0	1	1.09	46.9	1	14.1	3.15	1.09	5.4	0.81	3.11	141	38.2	72.9	193	109	20	12	54	2.8	19	4.7	11.5	3.8	14.3	1	0	11.3	2.4	1.2	1.6
NCKUH	74	F	147.1	59.6	3	27.5	0	0	0	0	0	0	0	0	1	0	0	1	0	1	1	54.6	1	14.4	4.4	1.15	3.86	1.02	2.23	64.2	16.8	73.9	135.09	88.3	32	21	38	4.1	9.1	5.8	6.5	5	7.6	0	0	14.2	2.8	0.6	1.5
NCKUH	59	M	165.5	75.6	3	27.6	0	1	1	1	0	0	1	1	4	1	0	1	0	1	0.96	88.6	0	13.9	3	0.89	5.4	0.81	3.02	141	35.6	74.8	167	88.4	27	15	80	6.4	11.6	13.5	5.9	10.2	7.8	0	0	12.1	2.5	1	1.3
NCKUH	36	M	173.4	83	3	27.6	0	0	0	0	0	0	0	0	1	0	0	1	0	1	0.76	157.7	0	15.4	3.5	1	5.98	0.72	3.87	179	64.7	63.9	203	102	37	19	63	11	5.7	15.7	4	13.3	4.7	0	0	16.4	2.4	0.5	0.8
NCKUH	78	F	148	60.5	2	27.6	0	1	1	0	0	0	0	0	1	0	0	0	0	3	0.84	62	0	11.3	2.64	0.9	3.94	0.75	2.76	67.7	28.6	57.7	94.89	57.2	10	7	64	6.7	9.5	6.7	9.5	6.7	9.5	0	0	15.4	3.3	0.4	1.1
NCKUH	74	M	156.5	67.7	2	27.6	0	0	0	0	0	0	0	0	1	0	0	1	0	1	1.69	36.7	1	12.4	3.14	0.85	4.47	1.06	2.5	90.9	22.3	75.5	142.75	84.5	30	18	39	6.2	6.3	7.7	5.1	6.9	5.6	0	0	12.4	0		0
NCKUH	58	F	164.5	74.8	3	27.6	0	0	0	0	0	0	0	0	1	0	0	1	0	1	0.55	154.9	0	13.3	3.7	0.83	4.2	0.86	2.48	78.6	21.9	72.1	109	67.3	34	18	54	4.6	11.7	7.6	7.1	6.1	8.8	0	0	9.3	2.1	0.3	0.7
NCKUH	55	F	154	65.6	3	27.7	0	0	0	0	0	0	0	0	1	0	0	1	0	1	0.69	112.2	0	12.6	3.1	0.72	4.87	0.72	2.61	111	24.8	77.7	114	69.5	54	32	86	9.7	9	8.8	9.9	9.2	9.4	0	0	9.5	2.4	0.6	1.3
NCKUH	72	M	158.5	69.5	3	27.7	0	0	0	0	0	0	0	0	1	0	0	1	0	1	0.87	75.4	0	13.9	3.74	0.84	5.32	0.74	2.64	136.8	25.5	81.4	149.05	83.3	63	36	61	7.9	7.7	13.6	4.5	10.8	5.6	0	0	10.9	14.3	1.4	2
NCKUH	69	F	142	55.8	2	27.7	0	0	1	0	0	0	1	0	1	0	0	0	0	3	0.77	71.5	0	12.1	2.5	0.82	4.33	0.72	2.97	84.4	34.2	59.5	101	70.6	18	12	73	6	12.2	10.1	7.2	8	9	0	0	12.1	0	0.5	1.1
NCKUH	79	M	164	74.5	3	27.7	0	1	0	0	0	0	1	1	3	1	0	1	0	1	1.69	37.3	1	8.8	4.6	0.96	5.47	1.03	3.31	145.3	44.5	69.4	209.24	115.6	55	30	76	5.9	12.9	6.1	12.5	6	12.7	0	0	19.4	3.1	0.2	0.9
NCKUH	76	F	154	65.7	2	27.7	0	1	1	0	0	0	0	0	1	0	0	0	0	3	1.32	44.2	1	12	3	0.88	4.36	0.7	2.38	85.8	19.7	77	106	65	52	31	108	5.9	18.5	10.5	10.3	8.2	13.2	0	0	10.3	2.2	0.9	1.5
NCKUH	57	M	166.5	76.8	2	27.7	0	1	1	0	0	0	0	0	2	1	0	1	0	1	0.7	126.5	0	13.3	4	1.26	5.38	0.91	3.47	140	49.8	64.4	229	107	55	29	92	7.6	12.1	9.3	9.9	8.4	10.9	0	0	10.1	0		0
NCKUH	60	F	157	68.4	2	27.7	0	1	1	0	0	0	0	0	2	1	0	1	0	1	0.5	152	0	11.5	3.8	1.09	4.19	1.01	2.14	78.1	15.1	80.7	146	79.3	50	29	108	5.1	21.3	6.2	17.3	5.7	19.1	1	1	15.9	0	0.4	0.9
NCKUH	57	M	175	85	3	27.8	0	0	0	0	0	0	0	0	1	0	0	1	0	3	0.75	130.6	0	13.4	3.6	0.97	4.87	0.82	3.01	111	35.3	68.2	150	86.2	37	18	71	7.6	9.4	13	5.5	10.3	6.9	0	0	16	2.4	0.5	0.8
NCKUH	86	F	153	65	2	27.8	0	1	1	0	0	0	0	0	1	0	0	0	0	3	0.52	93.8	0	14.1	4										59	35	75	4.5	16.8	7.2	10.4	5.8	12.9	0	0	14.7	0	0.6	1.1
CM	57	M	166.5	77	3	27.8	0	1	0	0	0	0	0	0	2	1	0	1	1	1	0.92	96.48	0	9.7	3.5	1.25	4.4	0.99	2.27	87.7	17.5	80	173	91.7	26	14	48	8.4	5.7	9.3	5.2	8.9	5.4	0	0	11.7		1.1	0
NCKUH	78	M	150	62.5	3	27.8	0	1	1	1	0	0	0	0	3	1	0	1	0	1	0.66	81.5	0	12.4	3.1	1.25	6.09	0.82	4.05	186	72.1	61.2	265	154	38	24	81	7.4	10.9	13.9	5.8	10.7	7.6	0	0		0		0.9
NCKUH	67	F	156	67.6	3	27.8	0	0	1	0	0	0	0	0	1	0	0	1	0	1	0.51	134.4	0	12	4.4	0.9	5.49	0.72	3.2	146.6	40.8	72.2	162.72	89.9	58	34	34	4.8	7.1	5.2	6.6	5	6.9	0	0	20.2	2.1	0.7	1.3
CM	86	M	180	90	2	27.8	0	1	0	1	0	0	0	1	2	1	0	0	0	3	1.95	34.62	1	11.9	4.3		5.66	0.85	2.9	157	32.2	79.5	214	100.9	65	31												0	0
CM	60	M	162	73	3	27.8	0	0	1	0	0	0	0	0	1	0	0	1	0	1	0.8	101.39	0	12.6	2.8		4.4	0.81	1.81	87.7	9.9	88.8	111	61.2	14	8	48	4.9	9.9	7.6	6.3	6.2	7.7	0	0	14.4		1.1	0
NCKUH	41	M	172.3	82.6	2	27.8	0	0	0	0	1	0	0	0	1	0	0	1	0	1	0.7	162.3	0	14.7	3.56	1.12	5.64	0.96	3.46	156.1	49.4	68.4	233	106	25	13	106	12.5	8.5	16	6.6	14.2	7.4	0	0	12.9	0	0.6	1.3
NCKUH	70	M	168	78.6	3	27.8	0	1	0	1	0	0	0	0	3	1	0	1	0	3	1.41	54.2	1	13.2	4.2	0.81	5.82	0.65	4.06	168	72.5	56.8	158	84	46	24	100	5.4	18.7	6.5	15.3	5.9	16.8	1	1	10.5	0	0.5	1.2
NCKUH	66	M	163	74	2	27.9	0	0	0	1	1	0	0	0	1	0	0	0	0	3	1.37	55.5	1	14.2	6.6	1.26	7.61	0.97	6.15	308	190	38.3	427	237	37	20	118	3.9	30.3	5.9	20.2	4.9	24.2	1	1	11.2	2.3	0.4	1
NCKUH	83	M	163	74	2	27.9	0	1	1	1	0	0	0	0	2	1	0	0	0	3	1.23	47.6	1	14.1	3.18	1.02	4.82	0.85	3.12	108.7	38.5	64.6	156.96	86.7	40	22	42	4	10.5	4.8	8.7	4.4	9.5	0	0	16.1	2.7	0.8	1.4
NCKUH	55	M	163	74	3	27.9	0	1	1	0	0	0	0	1	3	1	1	1	0	1	2.15	40.6	1	10.9	4.82	1.33	5.85	1.02	3.13	169.7	39	77	292.74	145.7	109	60	93	5.6	16.7	9.5	9.8	7.5	12.4	0	0	14.1	2.9	0.9	1.9
NCKUH	65	F	159.5	70.9	2	27.9	0	0	0	0	0	0	0	0	1	0	0	1	0	1	0.58	127.3	0	10.9	4	1.01	4.76	1.09	2.34	105	18.9	82	179	101	54	30	58	8.1	7.2	7	8.3	7.7	7.6	0	0	11	0	0.6	1.3
NCKUH	84	M	165	75.9	2	27.9	0	1	1	0	0	0	0	1	2	1	1	0	0	3	7.69	7.7	1	10	2.7	1.25	4.84	0.81	2.94	110	33.3	69.7	180	99.4	17	9	60	7.9	7.6	13.7	4.4	10.8	5.6	0	0	21.6	3	0.6	1.3
NCKUH	78	F	154	66.2	3	27.9	0	0	1	0	0	0	0	0	1	0	0	1	0	1	0.88	64.8	0	12.3	3.48	1.04	4.27	0.94	2.33	81.7	18.8	77	139.49	83.5	33	19	77	9.4	8.2	12.1	6.4	10.7	7.2	0	0	19.6	0	0.7	1.3
NCKUH	69	M	162.7	73.9	2	27.9	0	1	1	0	0	0	0	0	1	0	0	0	0	3	0.74	98.5	0	14.3	4.32	1.3	5.48	1.01	3.99	146.1	69.5	52.4	256.94	128.7	26	14	70	5.7	12.3	6.7	10.4	6.2	11.3	0	0	16.2	0	0.5	0.9
NCKUH	68	M	159.5	71.1	3	27.9	0	1	1	0	0	0	0	0	2	1	0	1	0	1	1.7	41.8	1	13.1	3.6	1.09	4.68	0.97	2.22	101	16.6	83.6	170	96	29	16	67	5.9	11.5	8.4	8	7.1	9.4	0	0	11.7	0	0.9	1.7
NCKUH	64	M	158	69.8	2	28	0	1	1	1	0	0	0	0	2	1	0	0	0	3	1.34	55	1	14.6	3.61	1.19	5.86	0.86	4.7	170.8	102.6	39.9	245.78	137.3	58	33	46	3.9	11.7	8	5.7	6	7.7	0	0	6.1	0	0.5	0.9
CM	59	M	167	78	3	28	0	1	1	1	0	0	0	0	3	1	0	1	1	1	0.96	91.41	0	14.5									134	70.4	36	19	64	13.1	13.1	5.1	12.5	8.7	7.4	0	0	13		1.7	1.5
CM	64	M	167	78	3	28	0	0	0	0	0	0	0	0	1	0	0	1	0	1	1.08	76.23	0	15.4	3		5.03	1.17	3.4	120	47.4	60.5	222	116.7	23	12	30	7	4.2	9.5	3.1	8.2	3.6	0	0	11.1		2.1	1.5
NCKUH	76	F	161	72.6	2	28	0	1	1	0	0	0	0	1	1	0	0	0	0	3	1.32	48.9	1	11.6	4.1	1.01	4.84	0.81	2.42	110	20.6	81.3	152	86.4	44	25	61	7.6	8.1	7	8.7	7.3	8.4	0	0	14	2.4	0.6	1.4
NCKUH	30	M	180	90.8	2	28	0	0	0	0	1	0	0	0	1	0	0	1	0	1	0.84	165.1	0	13.3	4.2	1.09	5.37	1.02	3.38	139.2	46.6	66.5	219.63	91.5	52	24	96	9.5	10.1	10.4	9.3	10	9.7	0	0	16.2	2	0.1	0.5
NCKUH	30	F	168.4	79.5	2	28	0	0	0	0	0	0	0	0	1	0	0	1	0	1	0.67	181.3	0	13.6	3.69	0.85	5.39	0.85	3.46	140.7	49.5	64.8	167.11	80	51	26	97	8.4	11.5	13.8	7	11.1	8.7	0	0	14.9	0		0
NCKUH	79	F	153	65.8	3	28.1	0	1	1	0	0	0	0	0	2	1	0	1	0	1	0.55	101.4	0	10.6	3.67	1.28	4.57	1.06	2.66	96.1	26	72.9	196.05	124.1	37	22	72	5.9	12.2	8.4	8.6	7.1	10.1	0	0	12.4	1.8	0.5	0.9
NCKUH	70	M	162	73.8	3	28.1	0	1	1	0	0	0	0	0	2	1	0	1	0	1	0.87	82.5	0	13.7	3.7	1.1	5.54	0.62	3.41	150	47.8	68.1	178	96.2	69	38	50	4.7	10.7	7	7.1	5.9	8.5	0	0	13.2	0	1.3	1.8
NCKUH	55	M	169.5	80.8	3	28.1	0	0	1	0	0	1	0	0	2	1	0	1	0	1	0.87	109.6	0	12	4.28	1.21	5.37	1.15	3.38	139.2	46.6	66.5	254.36	140.5	48	25	47	4.8	9.8	6.3	7.4	5.6	8.4	0	0	14.4	0	0.8	1.7
NCKUH	89	M	165	76.6	2	28.1	0	1	1	0	0	0	0	0	1	0	0	0	0	3	1.19	45.6	1	13.4	5.6	1.04	5.25	0.52	4.47	132	91	31.1	143	75.3	115	61	138	5.8	24	11.3	12.2	8.5	16.2	1	1	12.2	2.8	1.5	2.2
NCKUH	77	F	149.7	63.1	3	28.2	0	1	1	0	0	0	0	0	2	1	0	1	0	1	0.75	73.6	0	11.7	3.8	0.93	4.48	0.93	2.76	91.5	28.5	68.9	138	86.8	53	33	56	8.4	6.7	9.7	5.8	9	6.2	0	0	9.2	2.7	0.3	1.5
NCKUH	77	F	150	63.4	2	28.2	0	1	1	1	0	0	0	0	2	1	0	0	0	3	0.78	71.1	0	10.9	3.19	0.85	4.36	0.64	2.98	85.9	34.4	60	98.22	62.6	48	30	90	6	15.1	9.8	9.2	7.9	11.4	0	0	13.9	2.3	0.8	1
NCKUH	40	M	172.9	84.4	2	28.2	0	0	0	0	1	0	0	0	1	0	0	1	0	1	0.75	156.3	0	14.5	4.6	1.04	6.38	0.87	3.04	207	36.2	82.5	259	111	27	13	97	8.5	11.5	9.2	10.6	8.8	11	0	0	12.8	0	0.6	1.5
NCKUH	71	F	160	72.3	2	28.2	0	1	1	0	0	0	0	0	2	1	1	0	0	3	3.1	22.4	1	8.7	4.8	1.09	4.64	1.05	3.15	99.3	39.4	60.3	177	102	70	39	41	4.5	9	4.2	9.7	4.3	9.3	0	0	16	2.7	0.4	0.9
NCKUH	58	M	171	82.6	3	28.2	0	0	0	0	0	0	0	0	1	0	0	1	1	1	1.04	90.5	0	12.8	3.5	1.04	5.05	0.72	3.01	121	35.3	70.8	156	78.8	30	15	40	3	13.2	5.3	7.6	4.1	9.7	0	0	11.5	2.3		0
NCKUH	82	F	149.8	63.4	2	28.3	0	1	1	0	0	0	0	0	1	0	0	0	0	3	1.25	40.9	1	12.3	4.68	1	5.53	0.74	3.87	149.4	64.8	56.6	178.77	113.9	71	43	53	4.5	12	9.2	5.8	6.8	7.8	0	0	10.5	2.4	0.7	1.4
NCKUH	53	F	158.5	71	2	28.3	0	1	1	0	1	0	0	0	2	1	0	1	0	1	0.63	136.2	0	12.6	4.2	0.9	5	0.8	2.93	118.2	32.9	72.2	147.07	75.8	37	21	86	6.5	13.2	8.5	10.1	7.5	11.4	0	0	13	2.3	0.5	1.3
NCKUH	38	M	177	88.6	2	28.3	0	1	1	0	0	0	0	0	2	1	0	1	0	1	0.73	171.9	0	16.6	4.27	1.08	5.03	0.87	3.44	120	48.7	59.5	177.02	79.7	62	30	89	8.6	10.3	11.9	7.4	10.3	8.6	0	0	13.8	0	0.6	1.1
CM	77	M	165	77	3	28.3	0	1	1	0	0	0	0	1	3	1	1	1	0	1	2.94	22.92	1	12.3	3.4		5.22	0.76	3.2	131	41	68.7	136	72.4	34	18	59	5	11.8	9.2	6.4	7.1	8.3	0	0			0	0
NCKUH	66	M	170	81.8	2	28.3	0	1	1	1	0	0	0	1	3	1	1	0	0	3	12.02	7	1	11.9	4.11	1.41	6.2	1.21	5.26	193.9	132.7	31.6	374.52	193.5	52	26	87	5.8	14.9	8.2	10.7	7	12.5	0	0	11.4	2.9	1.3	1.8
NCKUH	48	M	174.9	86.6	2	28.3	0	1	1	1	0	0	0	0	3	1	0	1	1	1	0.85	130.2	0	16.8	4.94	0.84	5.97	0.9	3.62	177.8	55.1	69	206		76	37	75	7.9	9.5	10.9	6.9	9.4	8	0	0	13.2	2.1	1	1.8
NCKUH	87	F	153.1	66.4	3	28.3	0	0	1	0	0	0	0	0	1	0	0	1	0	1	0.73	67	0	11.1	4.2	1.3	4.65	0.79	2.95	100	33.6	66.4	172.89	109.4	45	27	100	5.5	18.3	8.9	11.3	7.2	14	0	0	16.2	2.3	1.2	1.9
NCKUH	26	M	170	82	2	28.4	0	0	0	0	0	0	0	0	1	0	0	1	0	1	0.71	182.9	0	15.1	3.8	1.15	5.06	1.02	2.89	121.8	32	73.7	207.53	86.8	48	25	73	10.9	6.7	12.8	5.7	11.9	6.2	0	0	15.5	0	0.1	0.5
NCKUH	82	F	155.8	68.9	3	28.4	0	1	0	0	0	0	0	0	2	1	0	1	0	1	0.45	123.3	0	11.4	3.29	0.62	4.99	0.68	3.29	117.9	43.8	62.8	104.87	65.5	41	24	77	6.8	11.3	9.5	8.1	8.2	9.4	0	0	11.6	2.4	0.6	0.9
NCKUH	42	M	171	83	3	28.4	0	0	0	0	0	0	0	0	1	0	0	1	0	1	0.76	148.6	0	14.7	3.3	1.29	5.34	0.93	3.26	138	42.8	69	233	113	23	12	53	8.4	6.3	11.8	4.5	10.1	5.2	0	0	16.7	0	0.3	0.7
NCKUH	75	F	147	61.4	3	28.4	0	0	0	0	0	0	0	0	1	0	0	1	0	1	0.7	79.2	0	14.7	3	0.81	3.92	0.73	1.94	66.7	11.8	82.3	85.9	52.4	26	16	58	5.2	11.2	4.9	11.9	5	11.5	0	0	11.4	18.3	0.3	1
NCKUH	82	F	143.6	58.6	2	28.4	0	1	0	0	0	0	0	1	2	1	0	1	0	1	0.84	56.2	1	11.2	3.91	1.02	4.03	0.79	2.67	71.2	26.2	63.2	112.26	74.4	44	29	76	6.4	11.9	7.4	10.3	6.9	11	0	0	12.9	0		0
NCKUH	77	M	163.6	76.1	3	28.4	0	0	1	0	0	0	1	0	2	1	0	1	0	1	1.24	53.7	1	7.7	4.03	1.08	6	1.01	3.91	179.8	66.2	63.2	260.93	147.1	58	31	76	5.3	14.2	9.8	7.7	7.5	10	0	0	11.4	0	0.6	1.1
NCKUH	83	F	148	62.3	3	28.4	0	1	1	0	0	0	0	0	2	1	0	1	0	1	0.77	64.1	0	9.7	3.3	0.79	4.93	0.59	2.4	114	20.2	82.3	110	72.8	28	17	73	7.8	9.3	9.6	7.6	8.7	8.4	0	0	13.5	0		1.1
NCKUH	67	F	153	66.6	3	28.5	0	0	1	0	0	0	0	0	1	0	0	1	0	1	0.93	72.6	0	13.2	3.72	0.74	5.27	0.64	2.66	133.3	26	80.5	123.66	73.2	59	35	87	7.4	10.7	10.2	7.7	8.8	9	0	0	13.8	2.8	0.8	1.6
NCKUH	66	F	162	74.7	2	28.5	0	1	0	0	1	0	0	0	2	1	0	1	0	1	0.57	134.7	0	13.2	3.62	1.21	5.24	0.96	3.01	132.1	35.4	73.2	219.76	105.7	30	16	61	7.6	8.1	7.8	7.9	7.7	8	0	0	12.7	0		0
NCKUH	81	M	166	78.5	2	28.5	0	0	0	0	0	0	0	1	1	0	0	1	0	1	1.25	51.5	1	12.1	4.1	1.24	4.51	0.87	2.96	92.9	33.9	63.5	166	89.7	58	31	88	5.4	16.4	8.4	10.5	6.9	12.8	0	0	9.9	2.2	0.4	1.1
NCKUH	81	F	141.2	56.8	3	28.5	0	0	1	0	0	0	0	0	1	0	0	1	0	1	0.8	58.2	1	12.9	3.3	0.92	4.8	0.81	2.86	108	31.1	71.2	140	102.9	39	26	64	4.1	15.7	6.5	9.8	5.3	12.1	0	0	9.1	0	0.8	1.8
NCKUH	67	M	166.5	79	3	28.5	0	1	0	0	0	0	0	0	2	1	0	1	0	1	0.81	98.9	0	14	2.3										44	23	55	5.3	10.5	8.2	6.8	6.7	8.2	0	0	11.3	1.8		0
NCKUH	55	M	171	83.4	2	28.5	0	1	1	0	0	0	0	1	3	1	1	1	0	1	5.12	19.2	1	10.1	4.6	1.49	5.12	1.49	2.74	125	28	77.6	331	168	67	33	63	7.1	8.9	8.4	7.5	7.8	8.1	0	0	23.7	2.1	1	1.1
NCKUH	79	F	154	67.7	2	28.5	0	1	1	0	0	0	0	0	1	0	0	0	0	3	0.69	83.1	0	11.6	3.5	1.13	4.08	0.81	2.19	73.4	16	78.2	126	79.2	29	17	69	4.8	14.5	7.9	8.7	6.3	10.9	0	0	16.6	2.4	0.5	1
NCKUH	76	F	149	63.4	2	28.6	0	0	1	1	0	0	0	0	1	0	0	0	0	3	0.58	97.2	0	14.3	3.5	0.62	5.02	0.51	3.34	119	45.4	61.8	88.9	56.3	40	25	60	3.7	16.1	6.8	8.8	5.3	11.3	0	0	13.1	3	0.7	1.3
NCKUH	75	F	147.9	62.5	2	28.6	0	0	1	1	0	0	0	0	1	0	0	0	0	3	1.51	37.4	1	8.3	4.9	1.33	4.23	1.13	2.26	79.9	17.3	78.3	187	121	75	47	132	3.6	36.6	3.6	36.6	3.6	36.6	1	1	15	0	0.4	1.1
NCKUH	38	F	154	67.8	2	28.6	0	0	0	0	0	0	0	0	1	0	0	1	0	1	0.54	177.9	0	12.6	3.86	0.91	4.77	0.68	2.78	105.8	29	72.5	124.03	61.7	44	26	93	12.2	7.6	13.9	6.6	13	7.1	0	0	15	2.4	1.1	2.1
NCKUH	74	M	155.9	69.5	3	28.6	0	0	0	0	0	0	0	0	1	0	0	1	0	1	1.21	52.7	1	13.4	4.3	0.82	4.03	0.7	2.47	71.3	21.7	69.6	88.4	53.6	34	19	28	5.1	5.5	7.6	3.7	6.3	4.4	0	0	17.2	2.2	0.4	1.3
NCKUH	76	F	150.5	64.8	3	28.6	0	0	0	0	0	0	0	0	1	0	0	1	0	1	0.94	61.3	0	12.3	3.63	0.78	4.75	0.65	2.76	105	28.6	72.7	107.73	68.2	44	27	59	5.9	10	8.9	6.7	7.4	8	0	0	11.6	1.7	0.6	1.3
NCKUH	55	M	160.5	73.7	3	28.6	0	0	1	0	1	0	0	0	1	0	0	1	0	1	0.85	102.4	0	16.1	3.97	0.91	5.16	0.96	3.18	127.4	40.3	68.4	175.82	100.5	44	25	56	8.2	6.8	9.4	5.8	8.8	6.3	0	0	12.7	2.1	0.3	1.2
NCKUH	61	F	158.3	71.7	2	28.6	0	0	1	1	0	0	0	0	2	1	0	1	0	1	0.77	102.2	0	11.9	3.8	0.93	4.73	0.79	2.69	104	26.8	74.2	136	78.2	36	20	87	8.7	10.1	8.9	9.9	8.8	10	0	0	10.5	2	0.4	1
NCKUH	21	F	166.5	79.4	2	28.6	0	0	0	0	0	0	0	0	1	0	0	1	0	1	0.66	198.8	0	13	3.51	0.96	5.05	0.9	3.3	121.2	44.1	63.6	168.34	74.5	63	33	105	13.3	7.8	19.4	5.4	16.3	6.4	0	0	12	2.3	0.7	1.2
NCKUH	84	M	158.5	72	3	28.7	0	0	0	0	0	0	0	0	1	0	0	1	0	1	1.1	50.9	1	10.3	3.6	0.81	4.51	0.88	2.6	92.9	24.6	73.5	123	69.9	10	6	69	8.3	8.3	13.7	5	11	6.2	0	0	13.1	0		0.9
NCKUH	83	F	145	60.3	3	28.7	0	0	0	0	0	0	0	0	1	0	0	1	0	1	0.56	85.2	0	9.3	3.7	1.06	4.07	1.03	2.24	72.9	17	76.7	139	90.8	43	28	62	4.9	12.8	3.7	16.8	4.3	14.5	1	0	12.5	2.2		0
NCKUH	35	F	165	78.1	2	28.7	0	0	0	0	0	0	0	0	1	0	0	1	0	1	0.58	196.4	0	12.2	4.28	0.77	5.55	0.77	3.38	150.7	46.9	68.9	154.03	67	52	27	96	8.6	11.1	11.8	8.1	10.2	9.4	0	0	18.9	0	0.5	1.5
NCKUH	58	M	163.9	77.1	3	28.7	0	0	0	1	0	0	0	1	2	1	0	1	0	1	1.21	72.6	0	12.8	4	1.13	5.69	0.78	2.91	159	32.5	79.6	213	108	45	24	64	7.6	8.4	10	6.4	8.8	7.2	0	0	19.1	1.3		0.9
NCKUH	81	F	158	71.7	3	28.7	0	0	0	0	0	0	0	0	1	0	0	1	0	3	0.97	60.6	0	11.8	3.5	1.14	4.73	0.73	3.15	104	39.4	62.1	152	87.9	39	22	37	2.2	16.3	3.4	10.7	2.8	12.9	0	0	9.9	2.3	0.6	1.6
NCKUH	42	F	158	71.7	3	28.7	0	0	0	0	0	0	0	0	1	0	0	1	0	1	0.66	147.9	0	5.9	2.9	0.89	4.9	0.86	2.94	113	33.3	70.5	147	85	52	30	111	7.9	14.1	14	7.9	11	10.1	0	0	15.8	2.1	0.4	0.9
NCKUH	80	F	153.3	67.5	2	28.7	0	1	1	0	0	0	0	0	1	0	0	0	0	3	0.65	86.5	0	12	3.56	1.33	5.3	1.02	3.5	135.6	50.7	62.6	249.75	153.2	36	21	65	6.4	10	8.8	7.4	7.6	8.6	0	0	11.1	0		0
NCKUH	74	F	140	56.3	2	28.7	0	1	1	0	0	0	0	0	2	1	1	0	0	3	2.14	24.1	1	10.6	3.4	1.03	3.67	0.73	2.46	57	21.4	62.5	92.7	64.8	32	22	76	6.1	12.5	6.5	11.8	6.3	12.2	0	0	14.6	2.5	0.6	1.5
NCKUH	80	M	162	75.4	3	28.7	0	1	1	1	0	0	1	0	4	1	0	1	0	3	1.06	59.3	1	11	4.4	1.15	4.18	0.82	3.07	77.7	37	52.4	133	72.7	53	29	80	5.3	15.2	7	11.4	6.1	13	0	0	10	3.1	0.6	1.4
NCKUH	39	F	153.9	68.1	2	28.8	0	1	0	0	0	0	0	0	2	1	0	1	0	1	0.55	173.7	0	12.6	2.98	0.74	5.05	0.59	3.19	121.2	40.7	66.4	109.61	57.4	35	21	87	11.7	7.5	13.2	6.6	12.4	7	0	0	10.4	1.6	0.6	2.3
NCKUH	63	M	169.9	83	3	28.8	0	0	0	0	0	0	0	0	1	0	0	1	0	1	1.36	65.3	0	14.6	2.95	1.02	4.43	1.09	2.83	142.9	30.4	78.7			74	37	82	8	10.2	7.4	11	7.7	10.6	0	0	15.3	2	0.6	1.5
NCKUH	81	M	161.5	75	3	28.8	0	0	1	0	0	0	0	0	1	0	0	1	0	1	1.56	39.4	1	11.1	3.4	1.04	5.08	0.87	3.39	123	47.1	61.7	176	96.2	38	21	44	4.1	10.9	4.8	9.3	4.4	10	0	0	11.5	2.9		0
NCKUH	81	M	157	71	3	28.8	0	0	0	0	0	0	0	0	1	0	0	1	0	3	0.84	69.3	0	12.6	3.9	1.09	4.44	0.69	2.5	89.6	22.3	75.1	128	74.4	35	20	34	7.3	4.6	8.6	3.9	7.9	4.2	0	0	11.7	0	0.7	1.3
NCKUH	58	M	162	75.6	3	28.8	0	0	1	0	0	0	0	0	1	0	0	1	0	1	0.79	109	0	8.1	3.3	1.17	4.95	1.1	2.27	116	17.5	84.9	213	115	55	30	58	6.6	8.8	15	3.9	10.8	5.4	0	0	12	0		0.8
NCKUH	71	M	164	77.5	3	28.8	0	1	1	1	0	0	0	0	3	1	0	1	0	3	1.3	57.1	1	13	4.1	0.89	5.28	0.6	3.47	134	49.8	62.8	136	73.9	54	29	76	6.7	11.2	7.5	10.1	7.1	10.6	0	0	12.8	1.9	0.5	1.2
NCKUH	85	M	158.5	72.4	3	28.8	0	0	0	0	0	0	0	0	1	0	0	1	0	1	0.83	66.6	0	12.3	4.1	1.09	4.76	0.93	2.46	105	21.4	79.6	170	91.9	41	23	53	5	9.8	7.9	6.7	6.7	8	0	0	17.1	2.6		0
NCKUH	62	M	173	86.3	3	28.8	0	0	1	0	0	0	0	0	1	0	0	1	0	1	0.92	101.6	0	15.9	2.86	0.95	4.7	0.95	3.05			64.6	154	77.4	43	21	64	6.5	9.9	7.4	8.7	6.9	9.3	0	0	12.4	0	1.1	1.7
NCKUH	75	M	155.8	70	2	28.8	0	1	1	0	0	0	0	0	1	0	0	0	0	3	0.8	79	0	13.4	4.9	0.97	5.28	0.89	3.67	134	57	57.5	181	105	41	24	42	4.7	8.9	6.5	6.4	5.6	7.4	0	0	11.2	2.5	0.3	1.1
NCKUH	64	F	157	71.2	3	28.9	0	1	1	0	0	0	0	0	2	1	0	1	0	1	0.61	123.2	0	12.6	3.3	0.91	5.08	0.87	3.43	123	48.5	60.6	160	89.4	26	15	55	7.3	7.5	10	5.5	8.7	6.3	0	0	11.7	0	0.4	0.8
NCKUH	60	F	150	65	2	28.9	0	1	1	0	0	0	0	0	2	1	0	1	0	1	0.37	195.2	0	14	4.2	1.06	4.99	0.88	3.3	118	44.1	62.6	174	114	44	27	128	6.7	19	7.5	17	7.1	18	1	1	12.6	2.1	1.8	2.2
NCKUH	82	F	150	65	2	28.9	0	0	0	1	0	0	0	0	1	0	0	0	0	3	1.64	31.9	1	9.3	4.2	1.11	4.23	0.93	2.54	79.9	23.2	71	143	87.7	17	10	85	8.9	9.6	6.4	13.2	7.7	11.1	0	0	11.7	0	0.5	1.5
NCKUH	87	M	171	84.5	3	28.9	0	1	1	1	0	1	0	0	4	1	0	1	0	1	0.95	65.5	0	11.2	4.85	1.15	5.86	1.01	3.64	170.7	55.8	67.3	261.85	136	46	23	68	5.7	11.8	6.7	10.2	6.2	11	0	0	13.1	3.2		0
NCKUH	76	M	157	71.3	3	28.9	0	0	0	0	0	0	0	0	1	0	0	1	0	1	0.99	64	0	12.6	3.31	0.89	5.08	0.89	2.73			77.4	160	95.8	38	24	83	8.5	9.8	11.2	7.4	9.9	8.4	0	0	14	2.7	0.3	0.9
NCKUH	77	F	141.6	58	2	28.9	0	1	1	0	1	0	0	0	2	1	0	1	0	1	1.69	30	1	11.4	3.19	1.01	5.05	1.22	3.4	121.2	47.6	60.7	215.21	145.4	29	19	45	3.6	12.4	5.7	7.9	4.7	9.7	0	0	10	0		0
CM	61	F	151	66	3	28.9	0	0	0	1	0	0	0	0	2	1	0	1	0	1	0.69	104.95	0	13	2.9	0.82	4.58	0.72	2.65	96.3	25.8	73.2	111	66.7	25	15	80	6.7	11.9	10.9	7.3	8.8	9	0	0	13.8		0.8	0.2
NCKUH	83	F	153	67.8	2	29	0	0	0	1	0	0	0	0	1	0	0	0	0	3	0.9	59.6	1	13.6	4.4	1.05	5.44	0.81	3.15	144	39.4	72.6	190	115	79	47	80	6.5	12.2	7.1	11.2	6.8	11.6	0	0	10.6	2.8	0.5	1.1
NCKUH	61	M	159.2	73.5	3	29	0	0	0	0	0	0	0	0	1	0	0	1	0	1	0.82	98.3	0	11.4	4.12	1.34	5.01	0.99	2.68	119	26.5	77.7	225.74	131.2	22	12	86	7.4	11.6	8.1	10.6	7.8	11.1	0	0	14.6	0	0.4	1.1
NCKUH	31	F	167	80.9	2	29	0	1	0	0	0	0	0	0	2	1	0	1	0	1	0.67	182.8	0	13.7	2.98	0.8	4.2	0.8	2.55	78.7	23.5	70.1	101.02	48.3	29	15	79	8.9	8.9	13.5	5.9	11.2	7	0	0	10.8	0		0
NCKUH	62	M	154	68.8	3	29	0	1	1	1	0	0	0	1	4	1	1	1	0	1	10.46	7.1	1	13.7	3.86	1.63	4.7	0.84	2.83	102.5	30.4	70.3	221.26	129.4	37	21	48	4.3	11.2	6.1	7.8	5.2	9.2	0	0	11.5	2.5		0.6
NCKUH	42	F	160	74.3	2	29	0	0	1	0	0	0	0	0	1	0	0	1	0	1	0.71	142.4	0	12	3.3	1.12	5.43	1.01	3.3	142.9	44.1	69.2	226.24	111.5	40	22	76	7	10.9	9.9	7.7	8.5	9	0	0	10.9	2		0
NCKUH	86	F	150.2	65.5	3	29	0	1	1	0	0	0	1	0	3	1	0	1	0	1	0.75	65.5	0	8.4	3.35	0.64	5.16	0.8	2.77	127.2	28.7	77.5	125.06	50.3	81	49	86	5.1	16.8	11.1	7.8	8.1	10.6	0	0	13.5	2.4	0.4	0.8
NCKUH	82	F	157	71.8	2	29.1	0	0	1	1	0	0	0	0	1	0	0	0	0	3	0.84	68.9	0	12.4	3.6										34	19	50	6.4	7.8	4.9	10.3	5.7	8.9	0	0	10.6	0		0.8
NCKUH	53	M	178	92.3	3	29.1	0	1	1	0	0	0	0	1	2	1	0	1	0	3	0	0	1	15.4	5.8	1.7	4.46	1.59	2.89	90.5	31.9	64.8	314	144	61	28	92	5.1	18.2	6.8	13.5	5.9	15.5	1	1	14.5	2.8	0.9	1.5
NCKUH	81	F	154	69.1	3	29.1	0	0	0	0	0	0	0	0	1	0	0	1	0	1	0.42	134.8	0	11.3	4.34	0.96	5.55	0.78	3.01		35.4	76.4	181.57	105.6	56	33	62	5.1	12.1	8.2	7.6	6.5	9.3	0	0	10.3	2	0.5	1.7
NCKUH	61	F	156.5	71.4	3	29.2	0	1	1	0	0	0	0	0	2	1	0	1	0	1	0.63	124.4	0	11.8	4.46	0.72	4.88	0.78	2.59	111.9	24.4	78.2	120.82	68.7	45	26	79	6.7	11.7	9.6	8.1	8.1	9.6	0	0	13.4	2.1	0.3	1.2
NCKUH	57	M	167.5	81.8	3	29.2	0	0	0	0	0	0	0	0	1	0	0	1	0	1	0.66	142.9	0	10	4.07	1.08	4.14	0.95	1.76			87.8	137	74.1	50	25	83	8.5	9.8	9.9	8.4	9.2	9	0	0	16	2.3	1.1	2
NCKUH	77	M	153.6	68.8	2	29.2	0	0	1	0	0	0	0	0	1	0	0	1	0	1	1.47	41	1	14	3.9	0.93	5.65	1.21	3.59	157	54.1	65.5	244	146	75	44	128	9	14.3	10.3	12.4	9.6	13.3	0	0	10.3	2	0.5	1.3
NCKUH	62	M	175.4	89.8	3	29.2	0	1	0	0	0	0	0	0	2	1	0	1	0	1	0.66	147.4	0	14.3	3.62	1.01	4.31	1.01	2.45	83.5	21.2	74.7	145.06	71.8	54	26	69	6.8	10.2	9.3	7.5	8	8.6	0	0	12.7	0	1	1.8
NCKUH	51	M	169.7	84.2	2	29.2	0	1	1	0	0	0	0	0	2	1	0	1	1	1	0.91	114.4	0	11.3	4.03	0.79	5.67	0.57	3.06	158.4	36.9	76.7	138.37	73.4	52	26	84	10.1	8.3	14.1	5.9	12.1	6.9	0	0	6.9	14.8	0.5	1
CM	42	M	170	84.5	3	29.2	0	1	0	0	0	0	0	0	2	1	0	1	1	1	0.66	174.26	0	11.6	3.4		5.26	0.93	2.58	133	24.1	81.9	158	79.1	53	27	73	6	12.2	7.6	9.7	6.8	10.8	0	0	10.2		0	0
NCKUH	71	F	150	65.8	3	29.2	0	0	1	0	0	0	0	1	1	0	0	1	0	1	1.7	37.1	1	10.4	3.09	1.09	4.7	0.84	3.2	102.5	40.8	60.2	156.71	77.1	26	16	85	7.6	11.2	7.9	10.7	7.7	10.9	0	0	12.5	2.1	0.6	1.5
NCKUH	89	F	154.4	69.8	3	29.3	0	0	0	0	1	0	0	0	1	0	0	1	0	1	0.57	86.7	0	10.9	4.09	1.08	4.71	0.79	2.72	102.8	27.6	73.2	150.91	89.8	71	41	45	6.5	6.9	5.1	8.8	5.8	7.8	0	0	14.5	2.4	0.8	1.4
NCKUH	74	M	163	77.9	3	29.3	0	0	1	0	0	0	0	0	1	0	0	1	0	3	1.08	66.1	0	10.9	3.4	1.03	4.33	0.99	2.38	84.4	19.7	76.7	146	82.5	49	26	47	6.1	7.6	8.3	5.7	7.2	6.5	0	0	14.2	2.4	0.6	1
NCKUH	85	F	144	60.8	2	29.3	0	1	1	0	0	0	0	0	2	1	0	1	0	1	1.46	31.8	1	8.3	3.8	0.89	5.93	0.85	3.45	175	49.1	71.9	203	132	42	27	92	5.7	16.3	8.8	10.5	7.2	12.8	0	0	16.1	2.3	0.4	0.9
NCKUH	66	F	141.5	58.8	3	29.4	0	1	1	0	0	0	0	0	2	1	0	1	0	1	0.68	88.9	0	13.9	3.1	0.81	5.12	0.81	3.02	125	35.6	71.5	144	91.7	11	7	60	4.6	13.1	5.6	10.8	5.1	11.9	0	0	11.2	0	0.5	1.1
NCKUH	56	F	152	67.9	3	29.4	0	0	0	1	1	0	0	0	2	1	0	1	0	1	0.53	149.5	0	12.3	3.2	0.82	4.43	0.96	2.47	89.1	21.7	75.6	128	75.7	41	24	97	8.6	11.3	7.9	12.3	8.2	11.8	0	0	13.9	2.1	0.4	0.9
NCKUH	73	F	140	57.7	2	29.4	0	1	1	0	0	0	0	0	2	1	1	0	0	3	2.85	18.8	1	9.5	4.14	1.1	4.55	0.65	2.13	94.8	14.9	84.3	130.15	96.4	53	36	92	4.6	20.3	6.6	14	5.6	16.6	1	1	17.8	2.6	0.2	1.1
NCKUH	37	F	154.5	70.3	3	29.5	0	0	0	0	0	0	0	0	1	0	0	1	0	1	0.57	176.4	0	10.7	3.3	0.72	4.55	0.72	2.33	94.9	18.7	80.3	101	59.4	34	20	74	10.2	7.2	14.9	4.9	12.6	5.9	0	0	14.7	2.2		0.8
NCKUH	79	F	158	73.7	2	29.5	0	1	1	0	0	0	0	0	1	0	0	0	0	3	0.72	86.7	0	6.6	2.5	1.13	5.36	0.81	3.51	139	51.2	63.2	196	111	16	9	65	6.2	10.4	8.8	7.4	7.5	8.7	0	0	18.4	0	0.4	1.3
NCKUH	77	F	155	71	2	29.6	0	1	0	0	0	0	0	0	1	0	0	0	0	3	0.8	77.7	0	13.6	3.65	0.75	4.96	0.55	2.93	115.9	33	71.6	103.48	61.2	19	11	75	6.8	11	8.6	8.7	7.7	9.7	0	0	15.7	2.6	0.7	1.5
NCKUH	80	F	160	75.7	2	29.6	0	0	0	0	0	0	0	0	1	0	0	1	0	1	0.7	90.1	0	11.9	4.77	0.96	5.96	0.85	3.12	177.1	38.5	78.2	215.43	121	76	42	124	5.4	22.8	9.8	12.6	7.6	16	1	1	17.8	3	1.1	1.5
NCKUH	63	M	169.4	85.1	3	29.7	0	0	0	0	0	0	0	0	1	0	0	1	0	1	0.67	135.8	0	13.3	4.65	0.96	5.28	0.91	2.67	134	26.2	80.4	182.35	90.3	56	28	49	5.5	8.8	12	4	8.8	5.6	0	0	11.4	2.3	1.2	1.4
NCKUH	89	M	169	84.7	3	29.7	0	1	1	0	0	0	0	0	2	1	0	1	0	1	1.04	57.7	1	11.1	3.9	1.09	4.88	1.05	2.82	112	30.1	73.1	192	107	72	36	96	5.5	17.6	6.6	14.5	6	15.9	1	1	13.5	2.6	0.8	2
NCKUH	89	F	142	59.8	3	29.7	0	0	0	0	1	1	0	0	2	1	0	1	0	1	0.69	61.4	0	11.4	3.4	1.65	3.39	0.81	1.65	47.1	7.8	83.5	135	90	15	10	40	2.7	14.5	6	6.5	4.4	9	0	0	12.3	2.5	0.7	1.1
NCKUH	69	F	154.5	70.8	3	29.7	0	0	1	0	0	0	0	0	1	0	0	1	0	1	0.64	109.1	0	13.5	4.1	1.07		0.9	2.97	117	34.2	70.8	177	97	49	28	42	4.9	8.5	4.2	9.9	4.5	9.2	0	0	14.3	2.4	0.9	1.7
NCKUH	69	F	154.5	70.8	3	29.7	0	0	1	0	0	0	0	0	1	0	0	1	0	1	0.64	109.1	0	13.5	4.1	1.07	4.98	0.9	2.97	117	34.2	70.8	177	97.3	53	30	42	4.9	8.5	4.2	9.9	4.5	9.2	0	0	14.3	2.4	0.9	1.7
NCKUH	83	F	151.3	68	2	29.7	0	1	1	1	0	0	0	0	3	1	0	1	0	1	1.32	40.8	1	11.4	3.4	0.96	5.22	0.62	3.29	130.7	43.8	66.5	144.86	78.7	30	18	57	11.8	4.9	7.3	7.9	9.5	6	0	0	15	0	0.4	1.1
NCKUH	69	M	168.1	84	3	29.7	0	1	1	1	0	0	0	1	4	1	1	1	0	1	9.2	9	1	12.1	4.6	1.3	5.2	1.17	3	130	35	73.1	259	134	71	36	79	4.6	17.1	6.8	11.5	5.7	13.8	0	0	14.9	0	0.7	1.5
NCKUH	76	M	160.9	77	3	29.7	0	1	0	0	0	0	0	0	2	1	0	1	0	1	1.82	37.6	1	15.4	3.5	0.82	5.47	1.19	2.64	145.3	25.5	82.4	212.36	114.8	62	34	38	7.2	5.3	7.5	5	7.4	5.3	0	0	15.6	0	0.6	1.3
NCKUH	82	F	142	60	3	29.8	0	0	0	0	0	0	0	0	1	0	0	1	0	1	0.9	53.7	1	8.6	3.32	0.83	4.93	0.78	2.72	114.6	27.5	76	134.13	100.9	27	17	58	8.8	6.5	8.9	6.5	8.9	6.5	0	0	18.6	2.5	0.9	1.6
NCKUH	59	M	169	85	3	29.8	0	1	1	0	0	0	0	0	2	1	0	1	0	1	0.82	116.6	0	16.9	3.57	1.15	4.53	1.15	2.78	93.9	29.1	69	187.33	94.1	58	29	53	6	8.8	7.4	7.1	6.7	7.9	0	0	12.3	2.6	0.7	1.7
NCKUH	72	F	156	72.5	2	29.8	0	1	1	0	0	0	0	0	1	0	0	0	0	3	0.6	114.1	0	13.9	2.95	0.89	3.93	0.83	2.6	67.1	24.6	63.3	99.72	56	33	19	68	5	13.7	7.2	9.6	6.1	11.3	0	0	11.4	2.7		0
NCKUH	64	F	155	71.6	3	29.8	0	1	1	0	0	0	0	0	2	1	0	1	0	1	0.67	112.8	0	13.8	3.46	0.69	5.85	0.85	3.88	169.9	65.2	61.6	170.22	102.5	46	26	90	4.2	21.1	5.9	15.2	5.1	17.7	1	1	12.1	1.8	0.7	1.2
NCKUH	62	M	156.3	72.9	3	29.8	0	1	1	1	1	0	1	1	4	1	0	1	0	1	1.46	54.1	1	14.5	4	1.04	5.56	0.78	3.82	151	62.7	58.3	192	108	31	18	73	5.9	12.5	7.9	9.3	6.9	10.6	0	0	10.9	2.3	0.2	0.6
NCKUH	83	M	155	71.7	2	29.8	0	0	0	1	0	0	0	1	1	0	0	0	0	3	1.73	32.8	1	12.9	3.6	0.77	4.95	0.81	2.82	116	30.1	74.1	131	77.1	37	21	59	5.9	10	7.4	7.9	6.6	9	0	0	14.7	2.3	0.9	1.9
NCKUH	62	M	158.6	75.1	3	29.9	0	0	1	0	0	0	0	0	1	0	0	1	0	1	0.96	84.7	0	10.7	2.8	0.76	5.6	0.9	2.91	154	32.5	78.9	173	101	54	30	109	8.6	12.7	14	7.8	11.3	9.7	0	0	16.2	1.1		0
NCKUH	83	F	151.5	68.6	2	29.9	0	0	1	1	0	0	0	0	1	0	0	0	0	3	1	54.3	1	10.6	4.3	1.26	5.17	0.78	2.95	128	33.6	73.8	197	129.6	56	33	87	6	14.4	8.3	10.5	7.2	12.1	0	0	12.2	2.8	0.7	1.7
NCKUH	69	F	164	80.4	3	29.9	0	0	0	0	0	0	0	0	1	0	0	1	0	1	0.7	113.3	0	13.2	3.6	0.87	5.54	0.87	2.91	150	32.5	78.3	180	94.7	70	37	92	7.2	12.7	5.7	16.2	6.4	14.3	1	0	13.9	1.6	0.9	1.7
CM	81	M	165	81.5	3	29.9	0	1	1	0	0	0	0	1	2	1	0	1	0	1	1.77	37.73	1	9.7	3.5		5.23	1.11	3.46	131	49.5	62.2			75	39	54	5.2	10.4	7.8	6.9	6.5	8.3	0	0	12		1	0.3
NCKUH	71	F	147	64.8	2	30	0	1	1	0	0	0	0	0	1	0	0	0	0	3	1.58	39.3	1	13.3	3.8	0.82	4.91	0.72	2.76	113	28.5	74.8	125	78.1	34	21	80	6.6	12.1	7.7	10.4	7.2	11.2	0	0	11.1	2.2		1.1
NCKUH	77	F	149	66.6	3	30	0	0	1	0	0	0	0	0	1	0	0	1	0	1	0.65	89.7	0	12.5	3.86	0.85	5.16	0.79	3.01	127.4	35.2	72.4	148.68	91.8	56	34	87	7.2	12.2	9.6	9.3	8.4	10.4	0	0	14	2.3	0.5	1.1
NCKUH	61	F	145	63.1	2	30	0	1	1	0	0	0	0	0	1	0	0	0	0	3	0.46	150.5	0	10.6	3.23	0.65	5.51	0.5	3.18	148.1	40.3	72.8	106.32	71.4	43	27	77	6.7	11.6	11.3	6.9	9	8.6	0	0	16	2.4	0.3	0.9
NCKUH	62	F	150	67.6	3	30	0	1	0	0	0	0	0	0	2	1	0	1	0	1	0.55	133.2	0	14.2	2.99	1.07	4.43	0.55	2.29	89.3	17.9	79.9	113	67.7	19	11	57	7.1	8	7.2	7.9	7.2	8	0	0	15.7	2.5	0.4	0.8
NCKUH	57	F	154	71.3	2	30.1	0	0	0	0	1	0	0	0	1	0	0	1	0	1	0	0	1	0	3.91	1.13	5.05	0.85	3.01	121	35.2	70.9	183.21	92.5	40	23	66	5.9	11.3	9.9	6.7	7.9	8.4	0	0	12.2	0	0.9	1.5
NCKUH	79	F	149.5	67.2	2	30.1	0	0	1	0	0	0	0	0	1	0	0	1	0	1	0.48	118.6	0	14.1	3.8	1.02	4.43	0.91	2.38	88.9	19.8	77.7	141.98	62.8	57	34	92	3.8	24.3	6.5	14.1	5.1	17.8	1	1	13.2	0		0.8
NCKUH	69	M	173	90	3	30.1	0	1	1	0	0	0	0	0	2	1	0	1	0	1	0.65	136.5	0	14.2	3.7	0.79	4.49	0.79	2.49	92.1	22.2	76	110.98	54.4	35	17	53	7.3	7.3	10.3	5.2	8.8	6	0	0	13.8	2.4	0.5	1.1
NCKUH	42	F	160	77	2	30.1	0	0	1	0	0	0	0	0	1	0	0	1	0	1	0.61	171.8	0	13.9	3.23	0.93	4.43	0.93	3.12	89.3	38.5	56.9	135.66	68.5	33	18	52	6.9	7.6	12.4	4.2	9.6	5.4	0	0	10.6	2.3	0.4	0.9
NCKUH	40	M	165	81.9	2	30.1	0	1	1	0	1	0	0	0	2	1	0	1	0	1	0.57	199.6	0	13.8	3.5	1.01	4.92	1.01	2.49	113.8	22.2	80.5	179.67	77.1	47	24	84	9.7	8.7	11.8	7.1	10.7	7.8	0	0	17.5	0		0
NCKUH	67	F	155	72.5	2	30.2	0	1	0	1	0	0	0	0	2	1	0	0	0	3	0.88	83.5	0	13.1	2.9	0.93	5.46	0.81	3.61	145	54.8	62.2	176	121	33	19	62	4.2	14.7	10	7.1	7.1	8.7	0	0	9.1	1.9	1.1	1.4
NCKUH	80	F	155	72.5	2	30.2	0	1	1	0	0	0	0	0	1	0	0	0	0	3	0.58	104.2	0	11.6	3.18	0.79	5.15	0.79	3.1	126.9	38	70.1	140.54	79.4	67	38	91	6.7	13.7	6.2	14.9	6.4	14.2	1	0	11.4	2.3	0.6	1.2
NCKUH	41	M	182	100	2	30.2	0	1	1	0	1	0	0	0	2	1	0	1	0	1	0.64	214.8	0	15.7	3.23	1.25	5.05	1.25	3.12	121	38.5	68.2	250.98	100.4	38	17	42	9.1	4.6	9	4.7	9	4.7	0	0	12.7	4.2	0.5	1.7
NCKUH	64	F	144.5	63.1	2	30.2	0	0	1	0	0	1	0	1	2	1	1	0	0	3	9.61	6.9	1	9.5	5	1.21	5.53	0.85	3.47	149	49.8	66.6	224	140	111	70	86	7.7	11.2	16.7	5.1	7	12.2	0	0	10.9	2.2	0.7	1.2
NCKUH	46	F	159	76.5	2	30.3	0	0	1	0	0	0	0	0	1	0	0	1	0	1	0.56	178.3	0	13.6	3.7	1.01	3.71	0.97	2.18	58.5	15.8	73	111	54.7	28	15	62	6.8	9.1	10.9	5.7	8.9	7	0	0	14.4	0	0.7	1.2
NCKUH	90	M	151.5	69.5	3	30.3	0	1	1	0	0	0	0	0	2	1	0	1	0	1	1.1	43.9	1	12.5	4.04	0.72	5.12	0.96	3.01	125.2	35.4	71.7	151.66	94.2	35	20	58	4.4	13.1	8.9	6.5	6.7	8.6	0	0	16.6	2.2		0
NCKUH	83	M	166.5	84	2	30.3	0	1	1	0	0	0	0	0	1	0	0	0	0	3	1.21	55	1	14.1	3.3	1.09	5.25	0.69	3.47	132	49.8	62.3	169	84.9	33	17	61	5.3	11.5	7.6	8	6.4	9.4	0	0	10.6	0		0.5
NCKUH	23	M	150	68.2	2	30.3	0	1	1	0	0	0	0	0	2	1	0	1	0	1	0.47	235.8	0	16.8	3.9	0.82	5.01	0.75	3.26	119	42.8	64	133	74.3	28	17	95	11.6	8.2	10.6	8.9	11.1	8.5	0	0	20.7	0		1.3
NCKUH	80	M	154	71.9	3	30.3	0	0	0	0	0	0	0	0	1	0	0	1	1	1	0.84	71.3	0	15.2	4.1	0.91	5.54	1.03	3.67	150	57	62	207	113	51	29	46	4.4	10.6	5.3	8.8	4.8	9.6	0	0	15.5	0		0.3
NCKUH	37	M	182.2	101	2	30.4	0	0	0	0	0	0	0	0	1	0	0	1	1	1	1.01	143.1	0	12	3.86	1.09	6	1.02	3.57	180	53.5	70.3	264	97.1	68	30	108	12.3	8.8	13	8.3	12.6	8.6	0	0	13.5	1.5	1.3	2
NCKUH	68	M	161	78.9	3	30.4	0	0	1	0	0	0	0	0	1	0	0	1	0	1	0.81	97.4	0	12.4	3.8	1.36	4.4	0.81	2.16	87.7	15.5	82.3	166	91.2	32	17	81	7.5	10.8	13.5	6	10.5	7.7	0	0	17.7	2.9	0.5	1.1
NCKUH	50	M	173	91.1	2	30.4	0	0	1	0	1	0	0	0	1	0	0	1	0	1	0.72	158.2	0	13.7	4.61	0.67	6.32	0.54	3.96	202.4	68.5	66.1	145.61	146.1	80	36	91	9.9	9.2	11.2	8.1	10.6	8.6	0	0	11.1	0	1.7	1.8
NCKUH	26	M	175	93.3	2	30.5	0	0	0	0	0	0	0	0	1	0	0	1	0	1	0.82	180.2	0	15.3	4.02	1.02	5.81	0.83	2.94	167.1	33.2	80.1	211.44	82.6	55	26	94	13.2	7.2	16.9	5.6	15	6.3	0	0	13.5	2.3		0.5
NCKUH	25	M	168	86	3	30.5	0	0	0	0	0	0	0	0	1	0	0	1	0	1	0.96	143.1	0	15.1	3.28	0.94	5.41	0.65	3.62	142	55.3	61.1	154.14	82.9	45	23	75	10	7.5	16.1	4.6	12	5.7	0	0	12.2	2.2	0.6	1.2
NCKUH	75	F	164	82	2	30.5	0	1	1	1	0	0	0	0	2	1	0	0	0	3	1.26	58.8	1	9.3	4.32	0.88	4.71	0.71	3.01	102.8	35.3	65.6	121.38	67.8	51	27	82	6.3	13	7.4	11.1	6.8	12	0	0	14.2	2.2	0.3	0.9
NCKUH	76	F	152.4	70.9	2	30.5	0	1	0	0	0	0	0	0	2	1	0	1	0	1	0.88	71.6	0	10	2.6	1.43	4.22	0.95	2.6	79.5	24.6	69.1	177	106	57	33	57	6	9.6	5.4	10.7	5.7	10.1	0	0	12	0	0.5	1.1
NCKUH	44	M	176	94.6	2	30.5	0	0	0	0	0	0	0	0	1	0	0	1	0	1	1.01	124.9	0	15.1	5.18	0.9	5.3	0.96	2.47	135.6	21.7	84	183.55	80.9	37	17	72	9.8	7.3	12.2	5.9	11	6.5	0	0	15.3	1.7	0.5	1.2
NCKUH	37	M	177	95.7	2	30.5	0	1	0	0	0	0	0	0	2	1	0	1	0	1	0.77	177.8	0	15.2	4.02	1.15	4.72	0.88	3.1	103.2	37.9	63.3	167.79	71.7	35	16	59	8.4	7	11.2	5.3	9.8	6	0	0	13.9	0		0
NCKUH	48	M	165.6	83.8	3	30.6	0	0	0	0	0	0	0	0	1	0	0	1	0	1	1.03	104	0	13.3	3.7	0.99	4.4	0.86	2.45	87.7	21.2	75.8	133	70	50	25	64	7.6	8.4	7.1	8.9	7.4	8.7	0	0	22.2	2.5	0.3	0.6
NCKUH	68	F	143.5	63	3	30.6	0	1	1	0	0	0	0	0	2	1	0	1	0	1	0.69	91.3	0	12.3	4.1	0.9	4.84	0.9	2.61	109.6	24.8	77.4	150	99.9	12	8	64	9	7.1	11.9	5.4	10.4	6.1	0	0	18.7	2.7	0.5	1.1
NCKUH	69	F	150.6	69.5	2	30.6	0	1	1	0	0	0	1	0	2	1	0	0	0	3	1.01	67.9	0	12.9	4.5	0.96	4.78	0.87	2.26	106	17.3	83.7	150	90.9	43	25	74	6.6	11.6	5.1	15.2	5.8	13.3	0	0	12.9	2.3		0
NCKUH	74	F	158	76.5	3	30.6	0	0	1	0	0	0	0	0	1	0	0	1	0	1	0.84	83.5	0	12.9	3.6	0.92	4.73	0.81	2.79	104	29.3	71.8	137	77.8	31	17	66	6	10.9	9.9	6.7	7.9	8.3	0	0	8.9	2	0.5	1
NCKUH	65	F	145	64.5	2	30.7	0	1	1	1	0	0	0	0	2	1	0	0	0	3	1.19	56.5	1	12.7	3.4	0.79	4.19	0.79	2.47	78.1	21.7	72.2	99.2	64.4	34	21	76	5.2	14.6	4.6	16.5	4.9	15.5	1	1	11.2	2.1	0.3	0.6
NCKUH	51	M	172	90.9	2	30.7	0	1	0	0	0	1	0	1	3	1	0	1	1	1	0	0	1	0	4.1	1.13	5.04	0.97	2.82	120	30.1	74.9	197	89.1	44	21	100	7.6	13.1	10.4	9.6	9	11.1	0	0	14.3	2.2	0.4	0.9
NCKUH	30	M	161	79.7	2	30.7	0	1	1	0	0	0	0	0	2	1	0	1	0	1	0.69	176.5	0	13.7	3.19	0.93	4.19	0.86	2.26	78.1	17.3	77.8	117	60.6	44	23	88	9.9	8.8	10.9	8	10.4	8.4	0	0	19.9	0	0.7	1.4
NCKUH	85	F	150	69.2	2	30.8	0	0	1	1	0	0	0	0	1	0	0	0	0	3	0.74	71.4	0	12.7	2.91	0.78	5.34	0.96	3.56	138	53	61.6	169	102	43	26	82	6	13.8	6.6	12.4	6.3	13	0	0	13.2	2.4	0.5	1.2
NCKUH	60	F	150	69.2	2	30.8	0	0	1	0	0	0	0	0	1	0	0	1	0	1	0.57	134.9	0	15	2.78	0.74	4.91	0.89	2.53	113.6	23	79.7	135.96	82.4	23	13	97	7.6	12.8	10.1	9.6	8.8	11	0	0	13.5	0	1.1	1.6
NCKUH	72	F	146	65.7	2	30.8	0	0	0	1	0	0	0	0	1	0	0	0	0	3	0.8	77.6	0	10.8	4.6	1.13	5.34	0.96	2.39	138	20	85.5	215		26	16	49	3.6	13.5	4.6	10.7	4.1	11.9	0	0	13.5	2.6	0.5	1
NCKUH	66	M	165	84	3	30.9	0	1	1	0	1	0	0	1	2	1	0	1	0	1	1.96	44	1	16.3	3.81	1.1	4.95	0.71	2.68	115.3	26.6	76.9	156.58	82.4	30	16	52	7.8	6.7	9.4	5.5	8.6	6	0	0	13.1	2		0.7
NCKUH	60	F	160	79	3	30.9	0	0	0	0	1	0	0	0	1	0	0	1	0	1	0.57	154	0	11.4	3.43	1.19	4.57	0.79	2.33	95.7	18.8	80.4	155.47	81.4	28	15	52	5.9	8.8	9.7	5.3	7.8	6.7	0	0	13	2.1	0.7	1.7
NCKUH	23	F	163.9	83.1	2	30.9	0	0	0	0	0	0	0	0	1	0	0	1	0	1	0.45	300.1	0	13.1	2.81	0.83	4.65	0.69	2.71	99.9	27.2	72.8	113.08	51.6	29	15	78	15.5	5	17.8	4.4	16.7	4.7	0	0	12.6	0		0
NCKUH	58	M	167	86.4	2	31	0	1	1	1	1	0	1	0	5	1	1	1	1	1	2.12	46.4	1	14	5.39	1.15	5.43	0.84	3.38	142.9	46.6	67.4	206.91	93.2	82	41	91	9.6	9.4	10	9.1	9.8	9.2	0	0	11.7	2		0.7
NCKUH	79	F	160	79.4	2	31	0	1	1	0	0	0	0	0	1	0	0	0	0	3	0.94	71.6	0	13.7	4.6	1.08	5.15	0.54	3.27	127	43.2	66	145	78.4	63	34	57	4.2	13.7	7.9	7.3	6	9.5	0	0	12.3	2.4	0.2	0.9
NCKUH	76	M	165	84.5	2	31	0	1	1	1	0	0	1	1	3	1	0	0	0	3	1.54	48.8	1	13.8	3.4	0.9	5.24	1.08	3.54	132	52.3	60.4	194	101	25	13	60	5.7	10.7	7.6	7.9	6.6	9.1	0	0	13	0	0.9	1.5
NCKUH	68	M	158	77.5	3	31	0	0	0	0	0	0	0	0	1	0	0	1	0	1	0.86	90.1	0	14.9	3.8	0.84	5.17	0.81	2.97	128	34.2	73.3	150	81.1	40	22	77	6.1	12.5	10	7.7	8.1	9.5	0	0	12.3	0	0.6	0.8
NCKUH	75	F	149.5	69.4	3	31.1	0	0	0	0	0	0	0	0	1	0	0	1	0	1	0.93	67.4	0	12.7	3.14	0.8	4.47	0.96	2.66	90.9	26	71.4	126.93	74.2	44	26	57	6.4	9	8.1	7	7.3	7.9	0	0	10.4	2.8		0.7
NCKUH	66	F	153.8	73.5	3	31.1	0	0	1	0	0	0	1	0	2	1	0	1	0	1	0.74	102.1	0	8.3	3.2	0.87	5.47	1.09	2.82	146	30.1	79.4	206	118	68	39	79	4.5	17.6	10	7.9	7.2	10.9	0	0	15.6	0	0.8	1.3
NCKUH	66	F	152	72	2	31.2	0	0	0	1	0	0	0	0	1	0	0	0	0	3	0.52	142.3	0	12.5	3.2	1.43	4.76	0.72	2.4	105	20.2	80.8	185	109	52	30	96	6.5	14.7	9.8	9.8	8.1	11.8	0	0	15.5	0	0.5	0.8
NCKUH	86	F	148	68.3	2	31.2	0	1	1	0	0	0	0	0	1	0	0	0	0	3	0.99	51.7	1	11.3	4.31	0.91	5.24	0.94	3.09	131.7	37.7	71.4	177.93	110.5	47	29	40	3.8	10.4	5.3	7.5	4.6	8.7	0	0	11.2	2.2	0.5	1.1
NCKUH	60	M	170.5	90.7	3	31.2	0	0	1	0	0	0	0	0	2	1	1	1	0	1	3.33	30.3	1	12.9	3.44	1.21	5.18	0.84	3.07	128.6	37.2	71.1	199.63	96.4	51	25	84	6.8	12.2	10.9	7.6	8.9	9.4	0	0	11.8	2.7	1	1.6
NCKUH	76	F	155	75	2	31.2	0	1	1	0	0	0	0	0	1	0	0	0	0	3	1.09	61.2	0	12.1	3.2	0.89	5.61	1.01	3.31	154	44.5	71.1	206	120	32	18	89	4.3	20.7	8.3	10.7	6.3	14.1	1	0	12.2	0	0.9	1.8
NCKUH	73	F	140	61.4	2	31.3	0	1	1	1	0	0	0	0	2	1	0	0	0	3	0.75	76.2	0	9.2	2.9	1.04	4.51	0.72	2.47	92.9	21.7	76.6	129	86.6	72	46	60	4.2	14.4	9.1	6.6	6.6	9.1	0	0	16.9	2.3	0.4	0.6
NCKUH	76	M	160	80.2	2	31.3	0	1	1	0	0	0	0	1	1	0	0	0	0	3	1.58	45.1	1	13.2	4.5	1.39	5.17	0.74	2.65	128	25.8	79.8	209	116	103	55	54	3.7	14.7	6.5	8.3	5.1	10.6	0	0	17.4	2.6		0
NCKUH	87	F	142	63.2	2	31.3	0	1	1	0	0	0	0	0	2	1	0	1	0	1	0.67	69.4	0	12.2	3.7	0.81	5.28	0.87	2.66	134	26	80.6	159	98.8	57	36	93	4	23.3	6.1	15.2	5.1	18.4	1	1	18.9	0	1.1	1.7
NCKUH	57	M	166.5	87	2	31.4	0	0	0	0	0	0	0	0	1	0	0	1	0	1	1.26	79.6	0	10.2	4.5	0.77	5.4	0.73	3.19	141	40.6	71.2	143	73.3	42	21	99	11.2	8.9				10.4	0	0		2.6	0.7	1.4
NCKUH	50	F	151.5	72.1	2	31.4	0	0	1	0	1	0	0	0	1	0	0	1	0	1	0.58	155.4	0	11.9	3.7	0.85	4.84	1.01	2.5	110	22.3	79.7	157	84	34	19	67	6.9	9.7	8.3	8.1	7.6	8.8	0	0	17.9	2.5	0.7	1.4
NCKUH	49	F	154.4	74.9	2	31.4	0	1	1	0	1	1	0	1	3	1	1	0	0	3	8.52	11.1	1	10.8	4.4	1.17	5.97	1.17	4.03	178	71.3	59.9	301	179	37	21	80	5.4	14.8	6.8	11.7	6.1	13.1	0	0	14.2	0	0.9	1.7
NCKUH	33	F	170	90.8	2	31.4	0	0	0	0	0	0	0	0	1	0	0	1	0	1	0.42	321.3	0	13	3	0.75	4.8	0.72	2.83	108	30.3	71.9	114	52.1	50	24	101	11.1	9.1	15.6	6.5	13.4	7.6	0	0	16.2	2.6	1	1.5
NCKUH	88	F	148.5	69.3	2	31.4	0	0	1	0	0	0	0	0	1	0	0	1	0	1	0.85	58.9	1	10.3	4.4	1.17	4.88	0.81	2.22	112	16.6	85.2	173	135	32	19	61	5.6	10.9	6.3	9.6	5.9	10.2	0	0	15	2.5	0.3	0.9
NCKUH	66	F	150	70.8	3	31.5	0	0	1	0	0	0	0	0	1	0	0	1	0	1	0.53	137.3	0	12.9	3.08	0.92	4.18	0.77	2.49	77.7	22.1	71.6	108	64.7	27	15	66	7.9	8.4	8	8.3	7.9	8.3	0	0	12.7	0	0.5	1.3
NCKUH	63	F	157.3	78	2	31.5	0	1	0	1	0	0	0	0	2	1	0	0	0	3	0.36	231.7	0	10.8	3.29	1.13	3.69	1.08	1.99	57.7	12.5	78.3	129.8	72.1	41	22	64	7.8	8.2	9.9	6.4	8.9	7.2	0	0	11.6	0	0.9	1.1
NCKUH	65	M	162	82.8	2	31.6	0	1	1	1	0	0	0	1	3	1	0	1	0	1	1.17	73.7	0	14	3.98	0.98	5.75	0.95	4.32	163.6	83.8	48.8	219.74	129.3	54	28	56	3.9	14.2	8.6	6.4	6.2	14.2	1	0	10.3	2.2	0.5	1
NCKUH	71	F	156	76.8	2	31.6	0	1	1	0	1	0	1	1	2	1	0	0	0	3	1.35	54.5	1	9.5	3.7	0.93	4.56	0.89	2.54	95.4	23.2	75.7	138	78.4	56	31	57	4.6	12.5	3.6	15.9	4.1	14	0	0	12	2.3	0.2	1.8
NCKUH	35	M	168	89.2	2	31.6	0	1	1	0	0	0	0	0	2	1	0	1	0	1	0.58	224.3	0	13.4	3.67	1.06	4.68	0.96	2.87	101.4	31.5	69	165.74	80.9	26	13	94	12	7.7	13.4	6.9	12.7	7.3	0	0	15.9	0	1.3	2
NCKUH	43	F	160	81	2	31.6	0	0	0	0	0	1	0	0	1	0	0	0	0	3	0.92	118.6	0	9.7	3.5	0.65	5	0.81	2.58	118	24.1	79.6	121	66.1	33	17	99	8.5	11.6	8.4	11.8	8.4	11	0	0	10.3	0	0.4	1.2
NCKUH	81	F	145	66.6	2	31.7	0	0	1	0	0	0	0	1	1	0	1	0	0	3	2.6	21	1	8.9	4.8	0.97	5.53	0.85	3.39	149	47.1	68.4	190	120	62	38	45	4.4	10.3	5	9.1	4.7	9.7	0	0	10.3	2.8	0.6	1.7
NCKUH	27	M	188	112	2	31.7	0	1	1	0	0	0	0	0	2	1	0	1	0	1	1.02	172.3	0	14.8	4.65	0.88	5.46	1.15	3.23	144.8	42	71	213.39	70.9	37	15	112	14.3	7.8	14.7	7.6	14.5	7.7	0	0	14.4	0	0.1	0.8
NCKUH	83	F	152	73.4	2	31.8	0	1	1	0	0	0	1	1	3	1	1	0	0	3	2.05	28.3	1	10.5	4.1	0.69	5.47	0.87	3.17	146	40	72.6	153	88.4	19	11	38	7.5	5	5.6	6.7	6.5	5.7	0	0	10.3	1.8		0
NCKUH	61	M	176.5	99	3	31.8	0	0	1	0	0	0	0	0	1	0	0	1	0	1	1.13	96.1	0	13	4.54	0.96	5.46	0.7	3.43	145.2	48.4	66.7	165.71	77.4	62	28	45	5.6	7.9	9.2	4.8	7.4	6	0	0	10.2	1.2	0.1	0.5
NCKUH	40	M	176.5	99	2	31.8	0	0	1	0	1	0	0	0	1	0	0	1	0	1	0.6	229.2	0	15.6	3.76	0.99	5.43	1.06	2.45	143	21.2	85.2	215.77	87.4	41	18	59	10.2	5.8	13	4.6	11.6	5.1	0	0	15.3	1.6		0
NCKUH	84	F	145	67	2	31.9	0	0	1	0	0	0	0	0	1	0	0	1	0	1	0.53	98.3	0	13.1	3.4	1.08	5.9	0.91	4.03	173.3	71.2	58.9	237.78	151.5	58	35	86	3.3	25.9	7	12.3	5.2	16.6	1	1	11.4	1.8	1.5	2.1
NCKUH	67	M	161.5	83.2	3	31.9	0	1	1	0	0	0	0	0	2	1	0	1	0	1	1.22	69.1	0	12.9	4.4	0.97	5.64	0.83	3.44	156	48.8	68.7	194	103	57	29	70	5.5	12.7	10.1	6.9	7.8	8.9	0	0	12.5	0		0.3
NCKUH	68	F	147	69	3	31.9	0	0	1	0	0	0	0	0	1	0	0	1	0	1	0.76	90.8	0	14.5	3.6	0.99	4.51	0.66	2.79	92.9	29.3	68.5	119	72.6	53	31	117	6.9	16.9	8.2	14.3	7.6	15.5	1	1	13.8	2.6	0.6	1.5
NCKUH	56	F	144.8	67	2	32	0	1	1	0	0	0	0	0	2	1	0	1	0	1	0.45	173.7	0	14.5	2.94	0.96	4.28	1.09	1.91	82	11.4	86.1	145.47	79.5	55	37	66	5.8	11.5	8.6	7.7	7.2	9.2	0	0	10.9	0		0
CM	62	F	154	75.8	3	32	0	1	1	1	0	0	0	0	3	1	0	1	0	1	0.56	146.64	0	11.9	4.2	0.75	5.31	0.76	2.65	136	25.8	81	138	76.6	65	36	104	4.8	21.8	6.2	16.7	5.5	18.9	1	1			0	0
NCKUH	27	M	169.5	92	3	32	0	0	0	0	0	0	0	0	1	0	0	1	0	1	0.76	190	0	15.4	3.22	0.78	4.93	0.72	2.78	114.3	29.1	74.5	122.74	63.9	20	10	97	10.8	9	16.9	5.7	13.9	7	0	0	15.1	0	0.6	1.1
NCKUH	45	M	164.6	86.8	2	32	0	0	1	0	0	0	0	0	1	0	0	1	0	1	0.98	116.9	0	15.6	2.7	0.86	4.98	0.9	2.72	117	27.5	76.5	153	82.7	14	7	55	5.2	10.7	10	5.5	7.6	7.3	0	0	11.8	0	0.5	0.9
NCKUH	56	M	171	93.8	3	32.1	0	0	0	1	0	0	0	0	2	1	0	1	0	1	0.94	116.4	0	13.3	4.2	1.08	4.82	1.08	2.89	108.7	32	70.5	190.06	92.7	34	16	73	5.5	13.2	10.5	6.9	8	9.1	0	0	13	1.8	0.3	1
NCKUH	72	F	136	59.4	3	32.1	0	0	1	0	0	0	0	0	1	0	0	1	0	1	0.8	70.1	0	13.2	3.8	0.74	5.16	0.75	3.18	127	40.3	68.3	131	90.3	35	23	75	5.7	13.2	8.1	9.2	6.9	10.8	0	0	14.4	2.4	0.5	1
CM	34	M	176	99.5	3	32.1	0	0	1	0	0	0	0	1	1	0	0	1	1	1		0	1	0			5.37	1.26	3.21			70.3			38	17							10	0	0			0	0
NCKUH	84	F	155	77.2	2	32.1	0	1	0	0	0	0	0	0	1	0	0	0	0	3	0.95	63.2	0	12.3	4	0.93	4.8	0.89	3.23	108	41.9	61.2			28	15	39	2.9	13.4	6.1	6.4	4.5	8.6	0	0	10.7	2		0
NCKUH	61	M	170.1	93	2	32.1	0	0	1	0	1	0	0	0	1	0	0	1	0	1	1.43	71.4	0	14.3	4.9	1.09	4.3	0.91	2.39	83.1	20	75.9	142	69.6	129	62	89	8.7	10.3	14.5	6.2	11.7	7.7	0	0	10.8	2.9	1.1	1.8
NCKUH	26	F	170	93	2	32.2	0	0	1	0	1	0	0	0	1	0	0	1	0	1	0.73	201.7	0	12.9	4.09	0.85	5.22	0.91	3.23	130.7	42	67.8	165.05	73.7	41	20	87	10.4	8.3	11.6	7.5	11	7.9	0	0	14.6	1.8		1
NCKUH	22	F	157.5	79.9	2	32.2	0	0	0	0	0	0	0	0	1	0	0	1	0	1	0.52	251.8	0	12.7	3.24	0.85	4.89	0.85	2.98	112.5	34.4	69.4	141.83	70.6	41	22	82	10.9	7.6	14.1	5.8	12.5	6.6	0	0	11.8	0		0.6
NCKUH	26	F	169.6	92.7	2	32.2	0	0	0	0	0	0	0	0	1	0	0	1	0	1	0.6	244.6	0	9.4	4.26	0.9	5.27	0.96	3.03	133.3	35.9	73.1	180.38	75.2	40	19	113	11.3	9.9	14.8	7.6	13.1	8.6	0	0	14.2	1.9	1.3	1.7
NCKUH	24	F	160.6	83.4	2	32.3	0	0	0	0	0	0	0	0	1	0	0	1	0	1	0.58	231.7	0	12.4	4.2	0.78	4.87	0.53	2.58	111	24.1	78.3	101	48.3	50	26	94	9.6	9.8	13.8	6.8	11.7	8	0	0	19	1.9	0.9	1.7
NCKUH	40	M	170	93.5	2	32.4	0	1	1	0	1	0	0	0	2	1	0	1	0	1	0.95	136.7	0	13.5	4.02	1.02	5.62	0.89	3.45	154.7	49	68.3	208.65	141	28	13	102	8.3	12.4	13.2	7.8	10.7	9.5	0	0	12.5	0		0
CM	57	M	173	97	3	32.4	0	0	1	1	0	0	0	0	2	1	0	1	1	1	0.91	122.88	0	13.9	4.1		5.99	0.75	3.26	179	42.8	76.1	170	78.7	65	30	88	6.8	12.9	15.2	5.8	11	8	0	0	10.7		0	0
NCKUH	45	M	179.9	105	2	32.4	0	1	1	0	1	0	0	0	2	1	0	1	1	1	0.73	189.8	0	15.5	3.96	1.15	4.66	1.15	2.49	100.3	22.1	78	196.63	103.2	58	25	86	7.6	11.3	12.1	7.1	9.8	8.7	0	0	12.6	0	0.1	0.5
NCKUH	71	F	146	69.2	2	32.5	0	0	0	0	0	0	0	1	1	0	1	0	0	3	7.29	9.1	1	9.5	3.4	0.77	5.04	0.81	2.58	120	24.1	79.9	135	80.8	55	33	56	8.2	6.9	9	6.3	8.6	6.6	0	0	11.7	2.8	0.4	1
NCKUH	78	F	155	78	2	32.5	0	1	1	0	0	0	0	0	1	0	0	0	0	3	0.77	87.2	0	13.6	3.5	0.78	5.18	0.58	2.76	128	28.5	77.7	118	65.6	34	19	43	8.9	5.4	5.2	8.4	6.6	6.5	0	0	14	0	0.4	0.9
NCKUH	47	M	166	89.6	2	32.5	0	1	1	0	0	0	0	0	2	1	0	1	0	1	0.84	137.8	0	13.9	4.54	0.79	5.28	0.96	2.84	134	30.5	77.2	168.1	75.7	39	19	84	8.8	9.5	15.6	5.4	12.2	6.9	0	0	16.2	2.3		0
NCKUH	63	F	161	84.4	3	32.6	0	1	1	0	0	0	0	0	2	1	0	1	0	1	0.74	122	0	12.2	3.97	0.98	5.14	0.81	2.99	126.1	34.8	72.4	164.52	87.1	35	18	58	8.3	7	9.5	6.1	8.9	6.5	0	0	13.6	0	0.2	0.9
CM	55	M	176	101	2	32.6	0	1	1	0	0	0	0	0	1	0	0	0	0	3	0.96	124.2	0	16.7	3.8	2.04	5.17	0.87	2.65	128	25.8	79.8	324	145.8	33	15	59	4.9	12	10.1	5.9	7.5	7.9	0	0	17.8		1.3	0
NCKUH	64	F	150.4	73.8	3	32.6	0	1	1	0	0	0	0	0	2	1	0	1	0	1	0.6	129.8	0	13.3	3.5	0.81	4.8	0.81	2.42	108	20.6	80.9	129	74.1	37	21	55	6.9	7.9	7.3	7.5	7.1	7.7	0	0	10.2	0	0.4	1.2
NCKUH	73	F	145	68.6	2	32.6	0	1	1	0	0	0	0	0	1	0	0	0	0	3	0.57	112	0	13.8	3.5	1.09	4.78	0.87	2.69	106	26.8	74.7	164	98.8	36	21	67	7.2	9.2	9.2	7.3	8.2	8.1	0	0	18	0	1.5	2.1
NCKUH	52	M	178.5	104	2	32.6	0	1	1	0	1	0	0	0	2	1	0	1	0	1	1.23	103.3	0	13.4	4.6	1.09	5.74	0.89	2.74	162.9	28.1	82.7	226.18	87.7	40	17		7	12.8	9.3	9.6	8.1	11	0	0	16.1	0		0
NCKUH	51	M	160	83.6	2	32.7	0	1	1	1	0	0	0	1	4	1	1	1	0	1	4.87	21.2	1	12.2	4.04	1.55	6.06	1.01	4.31	184.4	83.6	54.7	348.75	166.8	25	13	60	4.4	13.8	5.2	11.4	4.8	12.5	0	0	13.7	0		1.9
NCKUH	65	F	156.5	80	2	32.7	0	1	1	0	0	0	0	0	2	1	0	1	0	1	1.23	67.8	0	11.3	4	1.24	4.62	1.22	3	98.3	35	64.4	214	116	85	46	101	7.3	13.8	10.3	9.8	8.8	11.5	0	0	11.6	2.5	1	1.6
NCKUH	76	F	149.3	72.9	3	32.7	0	1	1	0	0	0	0	0	2	1	0	1	0	3	1.06	61.1	0	12.4	3.8	1.14	3.63	0.73	2.09	55.5	14.2	74.4	99.2	59.8	49	28	70	6.3	11	9.9	7.1	8.1	8.6	0	0	13.8	2.2	0.5	1.3
NCKUH	76	F	151	74.6	2	32.7	0	0	0	0	0	0	0	0	1	0	0	1	0	1	0.93	71.3	0	11.2	3.1	1.25	3.95	1.21	2.1	67.9	14.4	78.8	168	98.8	62	35	48	4.1	11.8	4.5	10.8	4.3	11.3	0	0	17.2	2.3	0.9	2
NCKUH	64	F	146.6	70.6	3	32.9	0	0	1	0	0	0	0	0	1	0	0	1	0	1	1.01	73.8	0	11	4.2	1.12	5.05	0.85	3.3	121.2	44.1	63.6	181.23	107.4	27	16	38	4.7	8	7.8	4.8	6.3	6	0	0	11.4	1.5		0
NCKUH	33	M	176.1	102	2	32.9	0	0	0	0	0	0	0	0	1	0	0	1	1	1	0.43	352.5	0	13.9	3.46	0.96	5.33	0.96	3.12	137.3	38.5	71.9	193.07	79.8	51	23	98	11.7	8.4	15.9	6.2	13.8	7.1	0	0	12.4	0	0.2	0.6
NCKUH	83	F	149.2	73.3	3	32.9	0	0	0	0	0	0	0	0	1	0	0	1	0	1	0.67	86.6	0	10.8	4.6	1.25	4.64	0.81	2.22	99.3	166.6	83.3	168	101	42	24	89	6.1	14.5	9.9	8.9	8	11	0	0	14.4	2.6	0.4	1
NCKUH	82	F	157	81.2	3	32.9	0	1	1	0	0	0	0	0	2	1	0	1	0	1	0.73	89.6	0	12.1	3.78	1.05	5.03	0.74	2.54	119.7	23.3	83	159.48	105.6	66	35	72	4.6	15.6	5.9	12.2	5.3	13.7	0	0	14.7	2.6		0
NCKUH	67	M	164.5	89.5	2	33.1	0	1	0	0	0	0	0	0	2	1	0	1	0	1	0.71	127.8	0	15	3.86	1.19	4.54	1.08	2.55	94.3	23.5	75.1	185.39	96.1	60	30	63	7.3	8.7	11.2	5.6	9.3	6.8	0	0	14.8	0	0.9	1.5
NCKUH	41	F	165	90.2	2	33.1	0	1	1	0	0	0	0	0	2	1	0	1	0	1	0.49	253.1	0	13.6	4.47	1.4	5.17	1.02	3.57	127.8	53.5	58.1	250.23	116.9	72	35	104	6.5	16.1	10.2	10.2	8.3	12.5	0	0	14.5	2.4	0.9	1.6
NCKUH	82	F	153	77.6	2	33.1	0	1	1	0	0	0	0	0	2	1	0	1	0	1	1.22	51.2	1	11.3	4.9	1	5.25	0.87	2.82	132	30.1	77.2	181	100	43	24	68	3.6	18.9	11.7	5.8	7.7	8.9	0	0	15.4	2.3	1	2.1
NCKUH	78	F	161	86	2	33.2	0	1	1	0	0	0	0	0	1	0	0	0	0	3	1.44	51.4	1	12.4	3.7	0.87	5.51	0.69	3.34	148	45.4	69.3	155	81.6	49	25	70	5.5	12.6	6.3	11.1	5.9	11.8	0	0	14	2.6	1.1	1.8
NCKUH	74	F	150	74.8	2	33.2	0	1	0	0	0	0	0	0	2	1	1	0	0	3	5.43	12.6	1	9.2	3.5	1.17	4.64	1.01	2.5	99.3	22.3	77.5	181	105	40	23	72	4.4	16.3	7.9	9.1	6.1	11.7	0	0	14	0	1.1	1.7
NCKUH	60	M	154	78.9	3	33.3	0	0	0	0	0	0	0	0	1	0	0	1	0	1	0.88	99.6	0	10.9	2.6	0.86	4.87	0.72	2.54	111	23.2	79.1	128	69.2	50	27	86	7.5	11.4	11.7	7.3	9.6	8.9	0	0	12.9	0	0.4	1.2
NCKUH	83	F	153	77.9	3	33.3	0	0	1	0	0	0	0	0	1	0	0	1	0	1	0.64	96.4	0	13.4	4.58	0.84	5.18	1.09	3.13	128.6	39	69.7	184.14		46	25	63	5	12.5	8.8	7.1	6.9	9	0	0	13.4	2.4	0.9	1.2
NCKUH	43	F	151	75.9	2	33.3	0	1	1	0	1	0	0	0	2	1	0	1	0	1	0.52	196.6	0	13.5	3.72	0.85	4.95	0.85	3.14	115.3	39.1	66.1	144.44	79.8	27	15	65	9.5	6.9	12.3	5.3	10.9	6	0	0	12.2	2		0.8
NCKUH	58	M	161	86.3	2	33.3	0	1	1	0	0	0	0	0	2	1	0	1	0	1	1.06	92.7	0	10.7	3.88	1.17	4.84	0.85	2.98	109.6	34.4	68.6	175	92.1	25	13	81	6.8	11.9	7.7	10.6	7.2	11.2	0	0	16.1	2.6	0.6	1.8
NCKUH	52	M	173	99.7	2	33.3	0	1	1	0	1	0	0	0	2	1	0	1	1	1	0.68	179.2	0	14.8	4.6	1.43	4.38	0.96	2.17	86.8	15.7	81.9	189	80.4	38	17	60	5.2	11.5	12.2	4.9	8.7	6.9	0	0	14.3	0		0
NCKUH	92	F	153	78	2	33.3	0	1	1	1	0	0	0	0	2	1	0	0	0	3	1.12	46.4	1	13.1	4.8	1.04	5.64	0.69	3.08	156	37.3	76.1	184	106	93	51	91	6.3	14.4	7.9	11.6	7.1	12.8	0	0	12.7	2.3	0.9	1.2
NCKUH	78	M	158.5	84	2	33.4	0	1	1	0	0	0	0	0	1	0	0	0	0	3	1.1	65.8	0	14.4	3.72	1.3	4.71	1.02	2.78	102.8	29	71.8	203.44	113.7	42	22	55	2.6	21.3	10.9	5	6.7	8.1	0	0	18.4	2.6	0.4	1.2
NCKUH	57	M	172	99.2	3	33.5	0	1	0	0	1	0	0	0	2	1	0	1	0	1	1.13	101.2	0	14.4	4.48	0.91	5.11	0.91	2.5	124.2	22.2	82.1	165.76	79.3	70	32	79	6.9	11.5	12.3	6.4	9.6	8.2	0	0	19.4	0	1	1.7
NCKUH	78	F	158	83.8	2	33.6	0	1	1	0	0	0	0	0	1	0	0	0	0	3	0.95	76	0	15.4	3.6	0.82	4.8	0.86	3.08	108	37.3	65.5	135	73	63	33	37	3.1	10.8	4.8	7	4	8.5	0	0	11	2.4	0.3	1.1
NCKUH	74	M	162	88.1	3	33.6	0	0	0	0	0	0	0	0	1	0	0	1	0	1	0.93	86.8	0	13.1	3.9	1.01	5.61	0.97	3.55	154	52.6	65.8	217	111	49	25	48	6.2	7.7	7.3	6.6	6.8	7.1	0	0	14.1	2.1	0.3	1
NCKUH	25	F	159	84.9	2	33.6	0	0	0	0	0	0	0	0	1	0	0	1	0	1	0	0	1	0	3.5	0.72	4.65	0.72	3.08	99.8	37.3	62.6	105	51.5	47	24	93	11.8	7.9	14.1	6.6	13	7.2	0	0	12.5	2.4	1.1	1.5
NCKUH	57	F	145.5	71.4	2	33.7	0	0	0	0	0	0	0	0	1	0	0	1	0	1	0.63	130.6	0	16.6	4.07	0.99	4.73	0.85	2.76	103.9	28.5	72.6	148.44	90	30	17	62	6.7	9.2	10.5	5.9	8.6	7.2	0	0	14.8	2.4	0.8	1.4
NCKUH	80	M	165	92	2	33.8	0	0	1	0	0	0	1	0	1	0	0	0	0	3	0.84	91.3	0	12.8	3.3	0.99	5.17	0.73	2.93	128	33	74.2	158	79.4	39	19	82	6.4	12.8	7.6	10.8	7	11.7	0	0	13	1.2	1	1.8
NCKUH	85	M	162	89	2	33.9	0	1	1	0	0	0	0	0	1	0	0	0	0	3	0.56	121.4	0	13.1	3.48	1.2	5.84	0.95	4.01	169.4	70.5	58.4	258.99	130.8	70	35	79	5.7	13.5	9.9	7.8	7.8	10	0	0	22.3	2.6	0.8	1.3
NCKUH	54	M	169	97.1	2	34	0	1	1	0	0	0	0	0	2	1	0	1	0	1	0.85	136.4	0	14.1	3.92	0.96	5.61	0.84	3.44	154.1	48.7	68.4	193.17	80.2	41	19	73	5.3	13.8	6.8	10.7	6.1	12	0	0	15.2	0	0.1	0.6
NCKUH	68	F	154	81	3	34.2	0	0	1	0	0	0	0	0	1	0	0	1	0	3	0.81	100	0	13.9	3.3	1.28	3.45	0.73	1.87	49.1	10.7	78.2	102	57.3	31	17	87	6.9	12.6	8	10.9	7.5	11.7	0	0	15.1	2.5		0
NCKUH	64	F	155.7	82.8	3	34.2	0	1	1	0	0	0	0	0	2	1	0	1	0	1	0.7	124.9	0	13.7	3.63	0.88	5.08	0.93	2.69	122.5	26.9	78.1	163.81	90	47	25	79	6.7	11.7	8.8	8.9	7.8	10.1	0	0	13.1	0	0.6	1.5
NCKUH	73	M	156	83.4	3	34.3	0	0	1	0	0	0	0	0	1	0	0	1	0	3	0.88	88.2	0	12.7	3.6	1.17	5.21	0.87	2.87	130	31.4	75.8	200	109	35	19	90	6.8	13.2	12.2	7.4	9.5	9.5	0	0	12.9	0	0.6	1.5
NCKUH	53	F	155	82.4	2	34.3	0	1	0	0	0	0	0	0	2	1	0	1	0	1	0.6	165.9	0	14.7	3.13	1.33	5.18	1.02	2.65	128.6	25.9	79.9	240.67	116.3	41	22	62	4.8	12.9	9.4	6.6	7.7	8.7	0	0	12.7	0	0.4	0.8
NCKUH	64	M	164.5	93.1	2	34.4	0	1	1	0	0	0	0	1	2	1	0	1	0	1	0.97	101.3	0	14.4	3.62	0.82	5.43	0.76	3.21	143.2	41.3	71.1	153.62	76.1	39	19	79	6.1	13	9.8	8.1	7.9	10	0	0	13.8	0		0
NCKUH	52	M	172	102	2	34.5	0	1	1	1	1	0	0	0	2	1	0	0	0	3	0.81	153.9	0	15.4	3.67	1.28	4.73	0.96	2.45	104.1	21.2	79.7	193.82		16	7	78	8.3	9.4	8.1	9.6	8.2	9.5	0	0	14.1	0	0.2	0.7
NCKUH	72	F	153	80.8	2	34.5	0	1	1	0	0	0	0	0	1	0	0	0	0	3	1.01	75.6	0	11.9	4.5	1.35	5.86	0.87	3.99	171	69.6	59.3	272	155	121	84	77	7.1	10.7	9.2	8.4	8.1	9.4	0	0	12.4	2	0.7	1.5
NCKUH	71	F	153.7	81.7	2	34.6	0	0	1	0	0	0	0	0	1	0	0	1	0	1	0.91	86	0	12.5	4.41	0.93	4.75	0.87	3.23	105	41.9	60.1	145.45	81.3	50	27	76	6.5	11.7	9.5	8	8	9.5	0	0	10.4	2.1	0.3	0.9
NCKUH	41	F	153	81	3	34.6	0	0	0	0	0	0	0	0	1	0	0	1	0	1	0.7	159.1	0	11.5	3.18	0.74	4.82	0.55	2.93	108.3	33	69.5	97.13	58.9	33	18	85	8.8	9.7	16.2	5.3	12.5	6.8	0	0	13.4	2	0.5	1.3
NCKUH	47	F	163	92	2	34.6	0	0	0	0	0	0	0	0	1	0	0	1	1	1	0.81	146.7	0	10.7	3.86	1.21	5.3	0.96	2.95	135.6	33.7	75.2	223.91	103.7	54	27	107	8.5	12.6	9.7	11.1	9.1	11.7	0	0	15.2	0	1	1.5
NCKUH	40	F	165	94.3	2	34.6	0	0	0	0	0	0	0	0	1	0	0	1	0	1	0.49	267.3	0	12.5	2.98	0.9	4.89	0.85	2.5	112.5	22.3	70.2	147.65	68.4	36	17	72	7.7	9.3	9	8	8.3	8.6	0	0	15	0	0.4	1.1
NCKUH	31	M	179	111	2	34.6	0	1	1	0	0	0	0	0	2	1	0	1	1	1	0.61	275.5	0	16.9	4.2	0.92	5.68	0.95	3.74	159	59.6	62.5	206	86.9	67	29	60	8.3	7.3	9.8	6.2	9	6.7	0	0	14.5	0	0.6	1.4
NCKUH	30	M	173	104	2	34.7	0	0	0	0	0	0	0	0	1	0	0	1	0	1	0.75	211.9	0	15.1	3.97	1.08	4.77	1.02	2.78	105.8	29	72.5	179.74	71.5	71	32	85	10.2	8.4	13.6	6.3	11.9	7.2	0	0	19.5	0		0
NCKUH	29	F	166.1	96.1	2	34.8	0	1	0	0	1	0	0	0	2	1	0	1	0	1	0.58	255.4	0	13.6	3.62	0.84	4.96	0.5	3.08	116.3	37.3	68	107.33	49.5	58	28	80	13.4	6	19	4.2	16.2	4.9	0	0	10.1	2.3	1.3	2.2
NCKUH	49	M	173	105	2	35.1	0	1	1	0	0	0	0	0	2	1	0	1	0	1	0.81	163.8	0	14.6	3.13										31	14	56	6.3	8.9	6.3	8.9	6.3	8.9	0	0	16.6	0	0.3	1.3
NCKUH	61	F	156	85.6	3	35.2	0	0	0	0	0	0	0	0	1	0	0	1	0	1	0.69	136.1	0	12.8	3.54	0.87	4.72	0.75	2.86	103.4	31.1	70	124.65	67.4	63	33	62	5.7	10.9	9.8	6.4	7.8	8	0	0	11.5	2.2	0.9	1.4
NCKUH	67	F	138	67	2	35.2	0	1	1	0	0	0	0	0	2	1	0	1	0	1	0.75	90.6	0	12.6	3.8	0.73	4.68	0.73	2.62	101	25.1	75.1	108	70.6	52	33	120	7	17.1	9.1	13.2	8	14.9	1	0	15.3	0	1.2	1.6
NCKUH	33	M	178.4	112	2	35.2	0	0	0	0	0	0	0	0	1	0	0	1	0	1	0.82	203	0	16.6	4.03	0.85	6	0.81	3.5	180	50.9	71.7	195	78.3	63	27	78	10.5	7.4	11.4	6.8	11	7.1	0	0	11.9	0	0.6	1.7
NCKUH	73	F	155.5	85.1	3	35.2	0	0	1	0	1	0	1	1	3	1	1	1	0	1	2.18	36.3	1	7.3	3.98	0.89	5.73	0.99	3.51	162	51.3	68.4	211.99	113.4	50	26	72	5.3	13.5	5.8	12.5	5.6	13	0	0	12.7	0	0.3	0.8
NCKUH	80	F	141	70	3	35.2	0	1	1	0	0	0	0	0	2	1	0	1	0	1	0.95	61.4	0	9.6	4.4	0.81	5.24	0.69	3.63	132	55.5	58	136	81.9	52	32	118	4.5	26.3	4.8	24.7	4.6	24.7	1	1	14.2	2.3	0.3	0.7
NCKUH	25	F	160	90.2	2	35.2	0	0	0	0	0	0	0	0	1	0	0	1	0	1	0.61	236.2	0	13.9	3.7	0.82	4.73	0.72	2.76	104	28.5	72.6	118	60.5	44	22	85	13.2	6.4	18	4.7	15.6	5.4	0	0	10.7	2.2	0.8	1.5
CM	55	F	158	88	3	35.3	0	1	1	0	0	0	0	0	2	1	0	1	0	1	0.81	128.26	0	13.1	3.6	1.32	4.11	1.14	2.09	74.7	14.2	81	179	91.1	29	15	62	5.6	11.1	6.3	10	5.9	10.5	0	0	12.3		0	0
NCKUH	44	F	170	102	2	35.3	0	1	0	0	0	0	0	0	2	1	0	1	0	1	0.64	212.5	0	13.5	3.92	1.19	5.28	0.91	2.72	134	27.6	79.4	212.23	89.9	37	17	63	7.3	8.6	6.8	9.2	7.1	8.6	0	0	9.9	0		0
NCKUH	69	F	157.5	87.7	2	35.4	0	1	0	0	1	0	0	0	1	0	0	0	0	3	0.98	88.2	0	12.9	3	1.45	4.84	0.81	2.58	110	24.1	78.1	204	109	44	22	60	4.1	14.7	5.7	10.7	4.9	12.4	0	0	10.2	2.3	0.3	1.6
NCKUH	27	F	168.5	101	2	35.6	0	0	0	0	0	0	0	0	1	0	0	1	0	1	0.6	264.2	0	13	3.89	0.73	5.32	0.73	3.3	137	44.1	67.8	135	60.5	37	17	83	11.3	7.4	14.6	5.7	13	6.4	0	0	14.1	2.4	0.3	0.6
NCKUH	42	F	155.4	86.2	2	35.7	0	0	0	0	0	0	0	0	1	0	0	1	0	1	0.52	225.6	0	13.2	3.5	1.05	4.4	0.81	2.74	87.7	28	68.1	134	61.8	22	12	66	9.9	6.7	11.7	5.6	10.8	6.1	0	0	12.1	0	1	1.5
NCKUH	66	F	158.7	90.4	2	35.9	0	1	1	0	0	0	0	0	2	1	0	1	0	1	0.44	211.2	0	13.9											39	19	9	8.4	9.5	9.1	8.7	8.8	9.1	0	0	14.8	1.7	0.5	1
NCKUH	35	F	162	94.2	2	35.9	0	1	1	0	0	0	0	0	2	1	0	1	0	1	0.46	298.6	0	11.3	3.82	0.87	5.41	0.59	2.95	142.2	33.6	76.4	138.55	63.3	45	22	93	12.3	7.5	14.5	6.4	13.4	6.9	0	0	14.2	0	0.8	2
NCKUH	66	M	170.5	105	2	36.1	0	1	1	1	0	0	0	0	3	1	0	1	0	1	1.42	76	0	12.7	3.84	1.01	5.46	1.15	3.44	144.8	48.7	66.4	232.54	105.7	53	24	68	6.3	10.7	7.7	8.8	7	9.6	0	0	19.8	2.2	1.1	1.8
NCKUH	50	M	168	102	2	36.1	0	0	1	0	0	0	0	0	1	0	0	1	1	1	0.74	172.3	0	12.4	4.29	0.94	5.78	0.94	3.93	165.4	67.3	59.3	215.25	87.9	31	14	71	7.8	9.1	12	5.9	9.9	7.1	0	0	16.3	0		0
NCKUH	80	M	163.9	97.1	3	36.1	0	0	1	1	0	0	0	0	2	1	0	1	0	1	1.41	57.4	1	14.7	3.56	1.15	4.16	1.09	2.41	76.8	20.4	73.4	157.81	76.2	27	13	71	6.5	10.9	5.3	13.4	5.9	11.9	0	0	12.9	0		0
NCKUH	60	F	155	87	3	36.2	0	1	1	0	1	0	1	0	3	1	0	1	0	1	1.2	80.6	0	9.6	3.98	0.9	5.49	0.84	3.13	146.6	39	73.4	178.21	96.9	56	29	74	5.1	14.5	8.8	8.4	6.9	10.6	0	0	14.4	2.6	1.1	1.6
NCKUH	26	F	170	105	2	36.3	0	0	0	0	1	0	0	0	1	0	0	1	0	1	0.5	332.5	0	14.3	3.94	0.78	4.6	0.78	3.04	97.2	36.3	62.7	113.26	49.7	48	22	120	12.1	9.9	17.7	6.8	14.9	8.1	0	0	11.6	0	0.8	1.9
NCKUH	55	M	177	114	2	36.4	0	1	1	0	0	0	0	0	2	1	0	1	0	1	1.02	131.9	0	13.1	4.04	1.01	6.6	1.21	3.71	223.8	58.3	73.9	333.17	138.8	94	40	74	6.4	11.6	8.9	8.2	7.6	9.6	0	0	10.9	2.3	1.3	2.1
NCKUH	53	M	177.5	115	3	36.5	0	0	0	0	0	0	0	0	1	0	0	1	0	1	0.8	173.7	0	13.2	3.5	1.09	4.94	0.9	3.26	115	42.7	62	177.3	73.3	17	7	75	10.8	7	13.4	5.6	12.1	6.2	0	0	12.7	2	0.7	1.2
NCKUH	53	F	146	78.3	2	36.7	0	0	1	0	1	0	0	0	1	0	0	1	0	1	1.23	76.9	0	11.9	3.26	1.02	4.04	0.72	2.17	71.6	15.7	78.1	107.04	63.3	33	18	62	6.7	9.4	8.6	7.2	7.6	8.1	0	0	10.2	1.2		0
NCKUH	45	F	152	85.2	2	36.9	0	1	0	0	0	0	0	0	2	1	0	1	0	1	0.48	234.2	0	15.8	3.14	0.96	3.98	0.81	2.3	69	18.1	73.8	106.12	55.6	59	31	61		10.1	8.5	7.1	7.2	8.4	0	0	8.5	0	0.6	1.2
NCKUH	85	F	150	83.3	2	37	0	1	1	0	0	0	0	0	1	0	0	0	0	3	0.65	97.9	0	12	3.3	1.17	4.69	0.91	2.34	102	18.9	81.5	173	96.6	33	18	48	8.2	5.8	8.3	5.8	8.2	5.8	0	0	14.3	0	0.4	1.2
NCKUH	63	F	154.5	89	3	37.3	0	1	1	0	0	0	0	0	2	1	0	1	0	1	0.49	194.2	0	9.8	4.65	0.88	5.98	0.49	3.13	178.9	38.9	78.3	153.55	94.2	53	27	89	9.3	9.6	11.1	8	10.2	8.7	0	0	14.4	2.5		1.2
NCKUH	39	F	159.8	96.6	2	37.8	0	0	1	0	0	0	0	0	1	0	0	1	0	1	0.47	288.3	0	13.1	4.26	1.08	4.82	0.74	2.78	108.7	29	73.3	150.66	65.5	41	20	82	11.4	7.2	17.3	4.7	14.3	5.7	0	0	15.6	2.4		0
NCKUH	80	F	145	80.6	2	38.3	0	1	1	0	0	0	0	0	1	0	0	0	0	3	0.8	84	0	12.7	4.09	1.19	4.54	0.68	2.78	94.3	29	69.2	142.06	79.8	67	37	86	5.9	14.7	5.7	15	5.8	14.8	1	0	11.6	2.9	0.6	1.1
NCKUH	29	M	182	127	2	38.3	0	0	0	0	0	0	0	0	1	0	0	1	1	1	0.8	244.7	0	14.7	3.71	1.68	5.32	1.41	3.5	136.7	51	62.7	372.15	131.5	94	37	57	8.8	6.5	12.2	4.6	10.5	5.4	0	0	12	2	0.5	1.2
NCKUH	26	M	169	110	2	38.5	0	0	1	0	0	0	0	0	1	0	0	1	0	1	0.91	191.4	0	14.3	4.28	1.28	5.46	1.21	3.4	145	47.6	67.2	282.09	111.1	51	22	90	12.7	7	10.6	8.5	11.6	7.7	0	0	14.9	1.3	0.3	0.9
NCKUH	42	F	166	107	2	38.8	0	1	0	0	1	0	0	0	2	1	0	1	0	1	0.61	238.8	0	12.8	3.52	1.25	5.22	0.85	3.06	130.7	36.9	71.8	208.48	89.5	28	12	44	5.9	7.4	8.6	5.1	7.3	6	0	0	11.2	0		0
NCKUH	69	F	153.5	92.2	3	39.1	0	1	1	0	0	0	0	1	3	1	1	1	0	1	2.31	39.4	1	9.4	3.7	1.21	5.24	0.81	2.86	132	31.1	76.4	199	106	56	28	92	3.4	26.9	4.5	20.5	3.9	23.3	1	1	12.5	2.6	0.7	1.1
NCKUH	87	F	154	93	3	39.2	0	0	1	0	0	0	0	0	1	0	0	1	0	3	0.87	78.7	0	11.7	3.6	0.84	4.95	0.73	3.04	116	36.2	68.8	130	68.4	66	33	75	3.9	19.2	4.5	16.6	4.2	17.8	1	1	10.8	2.5	0.4	0.9
NCKUH	84	F	147	85	2	39.3	0	1	1	0	0	0	0	1	2	1	1	0	0	3	2.08	31.8	1	9.5	3.3	0.87	4.78	1	2.47	106	21.7	79.5	154	82.8	42	23	79	5.9	13.5	5.1	15.6	5.5	14.5	1	0	11.8	0	0.6	1.3
NCKUH	58	M	160.2	101	3	39.4	0	0	1	0	0	0	0	0	1	0	0	1	0	1	0.75	153.4	0	16	3.59	0.89	3.88	0.85	2.59	65.2	24.3	62.7	99.51	50	29	14	55	6.6	8.4	11.2	4.9	8.9	6.2	0	0	12.5	0		0
NCKUH	78	M	161.5	103	3	39.5	0	1	1	0	0	0	0	1	2	1	0	1	0	1	1.67	53.1	1	12.5	3.48	1.06	4.4	1.13	2.62	87.6	25.2	71.3	168.6	70.7	56	26	69	5.1	11.7	6.8	10.1	6.4	10.8	0	0	16.1	0	1.3	1.5
NCKUH	38	M	167.5	111	2	39.6	0	0	0	0	0	0	0	0	1	0	0	1	0	1	0.52	302.4	0	14.1	4.21	0.99	5.4	0.83	3.21	141.3	41.4	70.7	182.96	77.9	30	13	70	10	6.9	13.1	5.3	11.5	6.1	0	0	16.3	0		0.6
NCKUH	27	F	156	96.3	2	39.6	0	0	0	0	0	0	0	0	1	0	0	1	1	1	0.68	222.3	0	14.7	3.67	0.73	5.02	0.73	3.19	119	40.6	65.9	122	60.4	47	23	84	7.5	11.2	13.3	6.3	10.4	8.1	0	0	10.7	2.6	0.5	1.3
NCKUH	21	F	160.3	102	2	39.7	0	1	1	0	0	0	0	0	2	1	0	1	0	1	0.76	221.8	0	12.1	3.63	0.79	5.05	0.79	2.84	121	30.5	74.8	136.86	65.2	43	20	103	11.9	8.6	15.5	6.6	13.7	7.5	0	0	15.1	2	0.6	1.4
CM	38	M	160	102	3	39.8	0	0	0	0	0	0	0	0	1	0	0	1	1	1	0.83	174.1	0	12.5	3.2	0.88	5.72	1.14	3.48	161	50.2	68.8	231	137.2	29	17	89	10	9	9.4	9.5	9.7	9.2	0	0	17.4		1.8	0
NCKUH	51	F	155.3	96.9	2	40.2	0	1	1	0	1	0	0	0	2	1	0	1	0	1	1.05	114.1	0	8.1	3.9	0.72	5.51	0.99	3.23	148	41.9	71.7	175	80.3	76	37	72	10.5	6.8				7.6	0	0		2.5	0.7	2
NCKUH	23	F	158	101	2	40.5	0	0	0	0	0	0	0	0	1	0	0	1	0	1	0.62	264.7	0	14.5	3.52	0.99	4.27	0.99	2.43	81.7	20.9	74.5	139.49	69.1	49	23	96	12.5	7.6	13.2	7.2	12.9	7.4	0	0	15.7	2.1	1.4	1.8
NCKUH	38	F	164.5	110	2	40.7	0	0	1	0	0	0	0	0	1	0	0	1	1	1	0.61	255.5	0	15.3	3.5	1.21	4.12	0.97	2.91	75.1	32.5	56.7	150	62	37	16	87	9.1	9.6	9.3	9.4	9.2	9.5	0	0	11.3	2		0
NCKUH	32	M	174	124	2	41	0	1	1	0	0	0	0	0	2	1	0	1	0	1	1.1	169.1	0	14.2	4.34	1.15	5.17	1.09	3	127.8	35	72.6	223.34	88.3	40	16	73	9.7	7.5	12.3	5.9	11	6.6	0	0	15.7	2.4	1.1	2.3
NCKUH	43	F	147.5	90.2	2	41.5	0	0	0	0	0	0	0	0	1	0	0	1	0	1	0.56	217	0	12.7	3.47	0.97	4.15	1.05	2.42	76.4	20.6	73	137	72.9	45	24	60	5.7	10.6	10.5	5.7	8.1	7.4	0	0	13.2	0	0.7	1.2
NCKUH	66	F	159	105	3	41.5	0	0	0	0	0	0	0	0	1	0	0	1	0	1	0.75	143.9	0	12.2	4.15	1.28	3.83	0.96	2.3	63.1	18.1	71.4	139.37	68.7	36	17	71	8.9	8	9.2	7.7	9.7	7.8	0	0	14.1	0	0.4	1.1
NCKUH	30	M	176	130	2	42	0	0	0	0	0	0	0	0	1	0	0	1	0	1	0.75	264.8	0	0	3.2	1.03	5.2	0.85	3.32	130	44.8	65.5	179	68.3	50	20	71	9.3	7.6	9.2	7.7	9.2	7.7	0	0	14.4	0		0
NCKUH	41	F	158	105	2	42.1	0	1	0	0	1	0	0	0	2	1	0	1	0	1	0.53	272.4	0	13.7	3.5	0.85	4.88	0.52	2.54	112	23.2	79.3	107	51.2	20	9	73	8.5	8.6	8	9.1	8.2	8.9	0	0	11.7	0		0
NCKUH	33	F	162	112	2	42.7	0	0	0	0	0	0	0	0	1	0	0	1	0	1	0.48	346.8	0	13.3	3.69	1.02	5.5	0.85	3.4	148	47.6	67.8	195.77	88.6	41	18	65	6.1	10.7	10	6.5	8	8.1	0	0	11	2.3		0.7
NCKUH	38	M	179	138	2	43.1	0	0	0	0	0	0	0	0	1	0	0	1	0	1	0.73	267.8	0	15.7	4.51	1.08	6.54	1.15	4.45	218.7	89.9	58.9	128.78	107.8	92	35	90	10.5	8.5	12.1	7.4	11.3	7.9	0	0	20.4	0	1.3	2
NCKUH	33	M	174	133	2	43.9	0	0	0	0	1	0	0	0	1	0	0	1	0	1	0.93	212.5	0	15.2	3.62	1.28	5.11	1.06	2.55	124.2	23.5	81.1	233.4	83.6	22	9	56	10.4	5.4	8.6	6.5	9.5	5.9	0	0	17.6	0	1.4	2.1
NCKUH	30	F	167	124	2	44.5	0	0	0	0	0	0	0	0	1	0	0	1	0	1	0.59	321.1	0	12.4	4.1	0.72	5.55	0.9	2.77	150.3	28.9	80.8	165.83	72.1	54	22	94	13.4	7	16.8	5.6	15.1	6.2	0	0	17.3	0	2	2.3
NCKUH	40	F	159	113	2	44.7	0	1	0	0	0	0	0	0	2	1	0	1	0	1	0.51	307.7	0	12.8	3.92	1.15	4.88	1.15	3.26	111.9	42.7	61.8	210.89	95.4	26	12	73	8.8	8.3	9.9	7.4	9.3	7.9	0	0	15	0		0
NCKUH	35	F	180	148	2	45.7	0	0	0	0	0	0	0	0	1	0	0	1	0	1	0.7	308.3	0	13.6	3.87	1.09	5.17	0.84	3.27	128	43.3	66.2	184.37	72.6	48	18	87	10.6	8.2	15.3	5.7	13	6.7	0	0	14.5	0		0
NCKUH	42	F	165	126	2	46.3	0	1	0	0	0	0	0	0	2	1	0	1	1	1	0.41	418.3	0	14.1	3.2	0.87	5.43	0.74	2.87	143	31.4	78	158	67.8	48	20	96	7.3	13.1	10.5	9.1	8.9	10.8	0	0	16.1	0		0.6
NCKUH	61	M	166	134	3	48.6	0	0	0	0	0	0	0	0	1	0	0	1	1	1	1.1	133.7	0	15.8	3.7	1.22	5.99	1	3.17	179	40	77.7	282	121	64	26	51	6.3	8.1	8.5	6	7.4	6.9	0	0	16.4	2.2		0
NCKUH	49	F	161.3	127	2	48.8	0	0	1	0	0	0	0	0	1	0	0	1	0	1	0.59	272.1	0	12.8	4.1	1.57	4.88	0.96	2.65	111.9	25.9	76.9	242.92	104.7	53	22	92	6.5	14.2	10.1	9.2	8.3	11.2	0	0	15.5	0		0
NCKUH	42	M	174.5	149	3	48.9	0	0	1	1	0	0	0	0	2	1	0	1	0	1	1.03	196.9	0	9	5.05	1.28	6.67	1.15	4.65	229	99.8	56.4	379.78	146.6	71	26	104	8	13	8.3	12.6	8.2	12.8	0	0	12.9	0	0.1	0.7
NCKUH	38	M	150	114	2	50.7	0	0	0	0	1	0	0	0	1	0	0	1	1	1	0.4	403.8	0	15.2	3.64	1.02	5.3	1.02	2.87	135.2	31.5	76.7	205.95	75.4	50	23	92	10.7	8.6	12.3	7.5	11.5	8	0	0	12.3	0	0.4	1
							0=no	0=no	0=no	0=no	0=no	0=no	0=no	0=no		0=no	0=no	0=no	0=no	0=no			0=no
							1=yes	1=yes	1=yes	1=yes	1=yes	1=yes	1=yes	1=yes		1=yes	1=yes	1=yes	1=yes	1=yes			1=yes


[truncated: 26 more columns]
